# Supplementary material for: Extracellular Electron Transfer Powers Enterococcus faecalis Biofilm Metabolism
Source: mBio. 2018 Apr 10;9(2):e00626-17. doi: 10.1128/mBio.00626-17 (PMC5893876; doi:10.1128/mBio.00626-17)
Supplement: TABLE S1 [file mbo002183826st1.xlsx]

## Sheet: Sheet1
Table S1. Metallome comparison of E. faecalis mutants versus wild type in normal condition
Genotype	Gene Locus	Gene Annotation	Metal	NutrientCondition	ControlGroup	method	alternative	FDR	mean.Conc.ppb	sd.Conc.ppb	FoldChange (vs E.faecalis OG1RF)	Gene Predicted Function
srtA	OG1RF_12327	Sortase A	Co	Normal	E. faecalis OG1RF	Welch Two Sample t-test	two.sided	0.00508405	0.0100504	0.00138274	0.13988	Anchoring secreted adhesins to cell wall
srtA	OG1RF_12327	Sortase A	Zn	Normal	E. faecalis OG1RF	Welch Two Sample t-test	two.sided	0.362736	7.99586	11.1135	0.0320947	Anchoring secreted adhesins to cell wall
srtA	OG1RF_12327	Sortase A	Mg	Normal	E. faecalis OG1RF	Welch Two Sample t-test	two.sided	0.507807	170.761	25.7344	0.737753	Anchoring secreted adhesins to cell wall
srtA	OG1RF_12327	Sortase A	Cu	Normal	E. faecalis OG1RF	Welch Two Sample t-test	two.sided	0.706079	0.653542	0.437895	0.70901	Anchoring secreted adhesins to cell wall
srtA	OG1RF_12327	Sortase A	Al	Normal	E. faecalis OG1RF	Welch Two Sample t-test	two.sided	0.71302	1405.64	495.181	0.709975	Anchoring secreted adhesins to cell wall
srtA	OG1RF_12327	Sortase A	Fe	Normal	E. faecalis OG1RF	Welch Two Sample t-test	two.sided	0.828186	30.8033	26.6345	1.42173	Anchoring secreted adhesins to cell wall
srtA	OG1RF_12327	Sortase A	K	Normal	E. faecalis OG1RF	Welch Two Sample t-test	two.sided	0.829832	650.635	76.2253	0.92362	Anchoring secreted adhesins to cell wall
srtA	OG1RF_12327	Sortase A	Mn	Normal	E. faecalis OG1RF	Welch Two Sample t-test	two.sided	0.847878	0.704845	0.0841091	0.921307	Anchoring secreted adhesins to cell wall
srtAC	OG1RF_10872 and OG1RF_12327	Sortase C and A	Co	Normal	E. faecalis OG1RF	Welch Two Sample t-test	two.sided	0.0153344	0.0138316	0.00126784	0.193218
srtAC	OG1RF_10872 and OG1RF_12327	Sortase C and A	Zn	Normal	E. faecalis OG1RF	Welch Two Sample t-test	two.sided	3.9e-05	1.11702	0.0518269	0.00967835
srtAC	OG1RF_10872 and OG1RF_12327	Sortase C and A	K	Normal	E. faecalis OG1RF	Welch Two Sample t-test	two.sided	0.26569	374.137	39.1966	0.53156
srtAC	OG1RF_10872 and OG1RF_12327	Sortase C and A	Mg	Normal	E. faecalis OG1RF	Welch Two Sample t-test	two.sided	0.500176	139.333	4.89681	0.606098
srtAC	OG1RF_10872 and OG1RF_12327	Sortase C and A	Cu	Normal	E. faecalis OG1RF	Welch Two Sample t-test	two.sided	0.507807	0.43632	0.0452281	0.541659
srtAC	OG1RF_10872 and OG1RF_12327	Sortase C and A	Mn	Normal	E. faecalis OG1RF	Welch Two Sample t-test	two.sided	0.507807	0.520523	0.0273506	0.682855
srtAC	OG1RF_10872 and OG1RF_12327	Sortase C and A	Al	Normal	E. faecalis OG1RF	Welch Two Sample t-test	two.sided	0.642516	3187.59	975.489	1.62521
srtAC	OG1RF_10872 and OG1RF_12327	Sortase C and A	Fe	Normal	E. faecalis OG1RF	Welch Two Sample t-test	two.sided	0.920213	18.8762	4.94361	1.13653
srtC	OG1RF_10872	Sortase C	Zn	Normal	E. faecalis OG1RF	Welch Two Sample t-test	two.sided	0.128641	4.29993	2.43418	0.0320937	Pilus polymerization
srtC	OG1RF_10872	Sortase C	Co	Normal	E. faecalis OG1RF	Welch Two Sample t-test	two.sided	0.151448	0.00945941	0.00493966	0.119303	Pilus polymerization
srtC	OG1RF_10872	Sortase C	K	Normal	E. faecalis OG1RF	Welch Two Sample t-test	two.sided	0.481734	456.005	30.896	0.649198	Pilus polymerization
srtC	OG1RF_10872	Sortase C	Cu	Normal	E. faecalis OG1RF	Welch Two Sample t-test	two.sided	0.507807	0.475407	0.0520318	0.589846	Pilus polymerization
srtC	OG1RF_10872	Sortase C	Mg	Normal	E. faecalis OG1RF	Welch Two Sample t-test	two.sided	0.507807	154.015	7.61861	0.669698	Pilus polymerization
srtC	OG1RF_10872	Sortase C	Mn	Normal	E. faecalis OG1RF	Welch Two Sample t-test	two.sided	0.507807	0.524273	0.0455674	0.686636	Pilus polymerization
srtC	OG1RF_10872	Sortase C	Fe	Normal	E. faecalis OG1RF	Welch Two Sample t-test	two.sided	0.811863	12.652	3.01665	0.766144	Pilus polymerization
srtC	OG1RF_10872	Sortase C	Al	Normal	E. faecalis OG1RF	Welch Two Sample t-test	two.sided	0.925534	2150.23	469.501	1.11193	Pilus polymerization
Tn10051:TnMar	OG1RF_10051	metal ABC superfamily ATP binding cassette transporter, binding protein	Co	Normal	E. faecalis OG1RF	Welch Two Sample t-test	two.sided	0.0510331	0.0128463	0.00409445	0.173438	transport of Zn2+
Tn10051:TnMar	OG1RF_10051	metal ABC superfamily ATP binding cassette transporter, binding protein	Zn	Normal	E. faecalis OG1RF	Welch Two Sample t-test	two.sided	0.0510331	2.93594	1.17336	0.0238656	transport of Zn2+
Tn10051:TnMar	OG1RF_10051	metal ABC superfamily ATP binding cassette transporter, binding protein	K	Normal	E. faecalis OG1RF	Welch Two Sample t-test	two.sided	0.42627	1118.28	189.579	1.57958	transport of Zn2+
Tn10051:TnMar	OG1RF_10051	metal ABC superfamily ATP binding cassette transporter, binding protein	Al	Normal	E. faecalis OG1RF	Welch Two Sample t-test	two.sided	0.507807	3920.12	576.351	2.04654	transport of Zn2+
Tn10051:TnMar	OG1RF_10051	metal ABC superfamily ATP binding cassette transporter, binding protein	Mn	Normal	E. faecalis OG1RF	Welch Two Sample t-test	two.sided	0.507807	1.1156	0.185459	1.45207	transport of Zn2+
Tn10051:TnMar	OG1RF_10051	metal ABC superfamily ATP binding cassette transporter, binding protein	Fe	Normal	E. faecalis OG1RF	Welch Two Sample t-test	two.sided	0.706079	24.08	3.52976	1.47585	transport of Zn2+
Tn10051:TnMar	OG1RF_10051	metal ABC superfamily ATP binding cassette transporter, binding protein	Mg	Normal	E. faecalis OG1RF	Welch Two Sample t-test	two.sided	0.807251	257.724	19.8027	1.11938	transport of Zn2+
Tn10051:TnMar	OG1RF_10051	metal ABC superfamily ATP binding cassette transporter, binding protein	Cu	Normal	E. faecalis OG1RF	Welch Two Sample t-test	two.sided	0.949627	0.891837	0.381227	1.05052	transport of Zn2+
Tn10138:TnMar	OG1RF_10138	iron (Fe3+) ABC superfamily ATP binding cassette transporter, membrane protein	K	Normal	E. faecalis OG1RF	Welch Two Sample t-test	two.sided	0.507807	529.533	102.398	0.745663	transport of ferrichrome
Tn10138:TnMar	OG1RF_10138	iron (Fe3+) ABC superfamily ATP binding cassette transporter, membrane protein	Fe	Normal	E. faecalis OG1RF	Welch Two Sample t-test	two.sided	0.558739	8.30491	1.66619	0.505697	transport of ferrichrome
Tn10138:TnMar	OG1RF_10138	iron (Fe3+) ABC superfamily ATP binding cassette transporter, membrane protein	Mn	Normal	E. faecalis OG1RF	Welch Two Sample t-test	two.sided	0.621471	0.580989	0.0479353	0.76112	transport of ferrichrome
Tn10138:TnMar	OG1RF_10138	iron (Fe3+) ABC superfamily ATP binding cassette transporter, membrane protein	Al	Normal	E. faecalis OG1RF	Welch Two Sample t-test	two.sided	0.635208	1182.3	487.432	0.583837	transport of ferrichrome
Tn10138:TnMar	OG1RF_10138	iron (Fe3+) ABC superfamily ATP binding cassette transporter, membrane protein	Mg	Normal	E. faecalis OG1RF	Welch Two Sample t-test	two.sided	0.635208	183.28	12.8438	0.796273	transport of ferrichrome
Tn10138:TnMar	OG1RF_10138	iron (Fe3+) ABC superfamily ATP binding cassette transporter, membrane protein	Co	Normal	E. faecalis OG1RF	Welch Two Sample t-test	two.sided	0.802954	0.0639028	0.0400796	0.722175	transport of ferrichrome
Tn10138:TnMar	OG1RF_10138	iron (Fe3+) ABC superfamily ATP binding cassette transporter, membrane protein	Zn	Normal	E. faecalis OG1RF	Welch Two Sample t-test	two.sided	0.847005	115.455	72.8751	0.798618	transport of ferrichrome
Tn10138:TnMar	OG1RF_10138	iron (Fe3+) ABC superfamily ATP binding cassette transporter, membrane protein	Cu	Normal	E. faecalis OG1RF	Welch Two Sample t-test	two.sided	0.943537	0.836417	0.484197	0.92265	transport of ferrichrome
Tn10191:TnMar	OG1RF_10191	amino acid ABC superfamily ATP binding cassette transporter, membrane protein	Zn	Normal	E. faecalis OG1RF	Welch Two Sample t-test	two.sided	0.00508405	46.7832	2.51006	0.405251	transport of L-glutamine
Tn10191:TnMar	OG1RF_10191	amino acid ABC superfamily ATP binding cassette transporter, membrane protein	Co	Normal	E. faecalis OG1RF	Welch Two Sample t-test	two.sided	0.0510331	0.0284135	0.00253705	0.396939	transport of L-glutamine
Tn10191:TnMar	OG1RF_10191	amino acid ABC superfamily ATP binding cassette transporter, membrane protein	K	Normal	E. faecalis OG1RF	Welch Two Sample t-test	two.sided	0.481734	1060.19	137.24	1.50343	transport of L-glutamine
Tn10191:TnMar	OG1RF_10191	amino acid ABC superfamily ATP binding cassette transporter, membrane protein	Mn	Normal	E. faecalis OG1RF	Welch Two Sample t-test	two.sided	0.507807	1.16288	0.18355	1.51495	transport of L-glutamine
Tn10191:TnMar	OG1RF_10191	amino acid ABC superfamily ATP binding cassette transporter, membrane protein	Cu	Normal	E. faecalis OG1RF	Welch Two Sample t-test	two.sided	0.635208	1.43808	0.929338	1.58026	transport of L-glutamine
Tn10191:TnMar	OG1RF_10191	amino acid ABC superfamily ATP binding cassette transporter, membrane protein	Mg	Normal	E. faecalis OG1RF	Welch Two Sample t-test	two.sided	0.696833	276.192	50.0575	1.18935	transport of L-glutamine
Tn10191:TnMar	OG1RF_10191	amino acid ABC superfamily ATP binding cassette transporter, membrane protein	Al	Normal	E. faecalis OG1RF	Welch Two Sample t-test	two.sided	0.826774	1562.63	472.863	0.793626	transport of L-glutamine
Tn10191:TnMar	OG1RF_10191	amino acid ABC superfamily ATP binding cassette transporter, membrane protein	Fe	Normal	E. faecalis OG1RF	Welch Two Sample t-test	two.sided	0.975626	16.7059	6.17937	0.976348	transport of L-glutamine
Tn10301:TnMar	OG1RF_10301	efflux transporter	Zn	Normal	E. faecalis OG1RF	Welch Two Sample t-test	two.sided	0.26569	5.06936	3.62781	0.0309159	unknown
Tn10301:TnMar	OG1RF_10301	efflux transporter	Co	Normal	E. faecalis OG1RF	Welch Two Sample t-test	two.sided	0.496149	0.0129392	0.00954614	0.123214	unknown
Tn10301:TnMar	OG1RF_10301	efflux transporter	Cu	Normal	E. faecalis OG1RF	Welch Two Sample t-test	two.sided	0.500176	0.419659	0.12293	0.505683	unknown
Tn10301:TnMar	OG1RF_10301	efflux transporter	K	Normal	E. faecalis OG1RF	Welch Two Sample t-test	two.sided	0.507807	511.842	61.4879	0.726163	unknown
Tn10301:TnMar	OG1RF_10301	efflux transporter	Mg	Normal	E. faecalis OG1RF	Welch Two Sample t-test	two.sided	0.507807	165.036	16.0949	0.715872	unknown
Tn10301:TnMar	OG1RF_10301	efflux transporter	Mn	Normal	E. faecalis OG1RF	Welch Two Sample t-test	two.sided	0.507807	0.540173	0.0943017	0.701573	unknown
Tn10301:TnMar	OG1RF_10301	efflux transporter	Fe	Normal	E. faecalis OG1RF	Welch Two Sample t-test	two.sided	0.635208	9.67046	4.08241	0.556365	unknown
Tn10301:TnMar	OG1RF_10301	efflux transporter	Al	Normal	E. faecalis OG1RF	Welch Two Sample t-test	two.sided	0.671676	1296.35	545.034	0.635401	unknown
Tn10317:TnMar	OG1RF_10317	TRAP-T family tripartite ATP-independent periplasmic transporter, membrane protein	Zn	Normal	E. faecalis OG1RF	Welch Two Sample t-test	two.sided	0.507807	21.6146	33.4926	0.0568017	substrate-binding protein (SBP)-dependent secondary transporters
Tn10317:TnMar	OG1RF_10317	TRAP-T family tripartite ATP-independent periplasmic transporter, membrane protein	Al	Normal	E. faecalis OG1RF	Welch Two Sample t-test	two.sided	0.943537	3762.4	4534.45	1.15405	substrate-binding protein (SBP)-dependent secondary transporters
Tn10317:TnMar	OG1RF_10317	TRAP-T family tripartite ATP-independent periplasmic transporter, membrane protein	Cu	Normal	E. faecalis OG1RF	Welch Two Sample t-test	two.sided	0.943537	1.21793	1.21837	1.10125	substrate-binding protein (SBP)-dependent secondary transporters
Tn10317:TnMar	OG1RF_10317	TRAP-T family tripartite ATP-independent periplasmic transporter, membrane protein	K	Normal	E. faecalis OG1RF	Welch Two Sample t-test	two.sided	0.943537	689.056	139.293	0.969921	substrate-binding protein (SBP)-dependent secondary transporters
Tn10317:TnMar	OG1RF_10317	TRAP-T family tripartite ATP-independent periplasmic transporter, membrane protein	Mg	Normal	E. faecalis OG1RF	Welch Two Sample t-test	two.sided	0.943537	223.931	55.1866	0.956215	substrate-binding protein (SBP)-dependent secondary transporters
Tn10317:TnMar	OG1RF_10317	TRAP-T family tripartite ATP-independent periplasmic transporter, membrane protein	Mn	Normal	E. faecalis OG1RF	Welch Two Sample t-test	two.sided	0.954295	0.828993	0.327555	1.03821	substrate-binding protein (SBP)-dependent secondary transporters
Tn10317:TnMar	OG1RF_10317	TRAP-T family tripartite ATP-independent periplasmic transporter, membrane protein	Fe	Normal	E. faecalis OG1RF	Welch Two Sample t-test	two.sided	0.975626	22.594	23.6644	0.963158	substrate-binding protein (SBP)-dependent secondary transporters
Tn10360:TnMar	OG1RF_10360	FeoB family ferrous iron (Fe2+) uptake protein	Co	Normal	E. faecalis OG1RF	Welch Two Sample t-test	two.sided	0.500176	0.0505889	0.0134031	0.693414	ferrous iron transport
Tn10360:TnMar	OG1RF_10360	FeoB family ferrous iron (Fe2+) uptake protein	Zn	Normal	E. faecalis OG1RF	Welch Two Sample t-test	two.sided	0.507807	75.9379	29.3971	0.621459	ferrous iron transport
Tn10360:TnMar	OG1RF_10360	FeoB family ferrous iron (Fe2+) uptake protein	Al	Normal	E. faecalis OG1RF	Welch Two Sample t-test	two.sided	0.655988	4158.02	2609.1	1.81882	ferrous iron transport
Tn10360:TnMar	OG1RF_10360	FeoB family ferrous iron (Fe2+) uptake protein	K	Normal	E. faecalis OG1RF	Welch Two Sample t-test	two.sided	0.834081	651.743	99.3376	0.921606	ferrous iron transport
Tn10360:TnMar	OG1RF_10360	FeoB family ferrous iron (Fe2+) uptake protein	Fe	Normal	E. faecalis OG1RF	Welch Two Sample t-test	two.sided	0.847005	23.8744	14.0609	1.26388	ferrous iron transport
Tn10360:TnMar	OG1RF_10360	FeoB family ferrous iron (Fe2+) uptake protein	Mg	Normal	E. faecalis OG1RF	Welch Two Sample t-test	two.sided	0.847005	214.204	43.4896	0.919384	ferrous iron transport
Tn10360:TnMar	OG1RF_10360	FeoB family ferrous iron (Fe2+) uptake protein	Cu	Normal	E. faecalis OG1RF	Welch Two Sample t-test	two.sided	0.975626	0.880905	0.388134	1.02341	ferrous iron transport
Tn10360:TnMar	OG1RF_10360	FeoB family ferrous iron (Fe2+) uptake protein	Mn	Normal	E. faecalis OG1RF	Welch Two Sample t-test	two.sided	0.984705	0.785314	0.21616	1.00536	ferrous iron transport
Tn10391:TnMar	OG1RF_10391	MATE efflux family protein	Co	Normal	E. faecalis OG1RF	Welch Two Sample t-test	two.sided	0.0779537	0.0116716	0.00493947	0.154575	multidrug efflux
Tn10391:TnMar	OG1RF_10391	MATE efflux family protein	Zn	Normal	E. faecalis OG1RF	Welch Two Sample t-test	two.sided	0.151448	3.80584	3.35289	0.0253945	multidrug efflux
Tn10391:TnMar	OG1RF_10391	MATE efflux family protein	Al	Normal	E. faecalis OG1RF	Welch Two Sample t-test	two.sided	0.481734	636.649	197.773	0.324369	multidrug efflux
Tn10391:TnMar	OG1RF_10391	MATE efflux family protein	Cu	Normal	E. faecalis OG1RF	Welch Two Sample t-test	two.sided	0.507807	0.434771	0.154187	0.521305	multidrug efflux
Tn10391:TnMar	OG1RF_10391	MATE efflux family protein	K	Normal	E. faecalis OG1RF	Welch Two Sample t-test	two.sided	0.507807	520.683	21.6557	0.741988	multidrug efflux
Tn10391:TnMar	OG1RF_10391	MATE efflux family protein	Mg	Normal	E. faecalis OG1RF	Welch Two Sample t-test	two.sided	0.507807	169.58	6.73741	0.737594	multidrug efflux
Tn10391:TnMar	OG1RF_10391	MATE efflux family protein	Mn	Normal	E. faecalis OG1RF	Welch Two Sample t-test	two.sided	0.847005	0.717589	0.313849	0.889342	multidrug efflux
Tn10391:TnMar	OG1RF_10391	MATE efflux family protein	Fe	Normal	E. faecalis OG1RF	Welch Two Sample t-test	two.sided	0.943537	32.4519	46.7475	0.839103	multidrug efflux
Tn10838:TnMar	OG1RF_10838	NRAMP family Mn2+/Fe2+ transporter	Zn	Normal	E. faecalis OG1RF	Welch Two Sample t-test	two.sided	0.0285811	4.69667	1.16498	0.0397878	Mn2+/Fe2+ transporter
Tn10838:TnMar	OG1RF_10838	NRAMP family Mn2+/Fe2+ transporter	Co	Normal	E. faecalis OG1RF	Welch Two Sample t-test	two.sided	0.0510331	0.0096776	0.00330591	0.130042	Mn2+/Fe2+ transporter
Tn10838:TnMar	OG1RF_10838	NRAMP family Mn2+/Fe2+ transporter	Cu	Normal	E. faecalis OG1RF	Welch Two Sample t-test	two.sided	0.507807	0.242451	0.177703	0.222809	Mn2+/Fe2+ transporter
Tn10838:TnMar	OG1RF_10838	NRAMP family Mn2+/Fe2+ transporter	K	Normal	E. faecalis OG1RF	Welch Two Sample t-test	two.sided	0.507807	515.203	163.381	0.712206	Mn2+/Fe2+ transporter
Tn10838:TnMar	OG1RF_10838	NRAMP family Mn2+/Fe2+ transporter	Mn	Normal	E. faecalis OG1RF	Welch Two Sample t-test	two.sided	0.507807	0.445311	0.200004	0.550174	Mn2+/Fe2+ transporter
Tn10838:TnMar	OG1RF_10838	NRAMP family Mn2+/Fe2+ transporter	Mg	Normal	E. faecalis OG1RF	Welch Two Sample t-test	two.sided	0.635208	182.344	50.8558	0.773672	Mn2+/Fe2+ transporter
Tn10838:TnMar	OG1RF_10838	NRAMP family Mn2+/Fe2+ transporter	Fe	Normal	E. faecalis OG1RF	Welch Two Sample t-test	two.sided	0.647864	10.0569	4.24381	0.580115	Mn2+/Fe2+ transporter
Tn10838:TnMar	OG1RF_10838	NRAMP family Mn2+/Fe2+ transporter	Al	Normal	E. faecalis OG1RF	Welch Two Sample t-test	two.sided	0.741412	1446.23	583.709	0.717043	Mn2+/Fe2+ transporter
Tn11245:TnMar	OG1RF_11245	ferric uptake regulation protein	Cu	Normal	E. faecalis OG1RF	Welch Two Sample t-test	two.sided	0.237036	0.221807	0.0995377	0.252625	transcriptional repressor
Tn11245:TnMar	OG1RF_11245	ferric uptake regulation protein	Al	Normal	E. faecalis OG1RF	Welch Two Sample t-test	two.sided	0.481734	620.874	458.696	0.276929	transcriptional repressor
Tn11245:TnMar	OG1RF_11245	ferric uptake regulation protein	Co	Normal	E. faecalis OG1RF	Welch Two Sample t-test	two.sided	0.507807	0.0250687	0.0264406	0.221138	transcriptional repressor
Tn11245:TnMar	OG1RF_11245	ferric uptake regulation protein	Fe	Normal	E. faecalis OG1RF	Welch Two Sample t-test	two.sided	0.507807	6.18338	1.70557	0.370928	transcriptional repressor
Tn11245:TnMar	OG1RF_11245	ferric uptake regulation protein	K	Normal	E. faecalis OG1RF	Welch Two Sample t-test	two.sided	0.507807	536.854	74.8228	0.760272	transcriptional repressor
Tn11245:TnMar	OG1RF_11245	ferric uptake regulation protein	Zn	Normal	E. faecalis OG1RF	Welch Two Sample t-test	two.sided	0.544333	44.0209	53.5795	0.134699	transcriptional repressor
Tn11245:TnMar	OG1RF_11245	ferric uptake regulation protein	Mg	Normal	E. faecalis OG1RF	Welch Two Sample t-test	two.sided	0.690914	194.251	17.3185	0.843166	transcriptional repressor
Tn11245:TnMar	OG1RF_11245	ferric uptake regulation protein	Mn	Normal	E. faecalis OG1RF	Welch Two Sample t-test	two.sided	0.712321	0.645132	0.1465	0.8336	transcriptional repressor
Tn11304:TnMar	OG1RF_11304	fur family transcriptional regulator	Zn	Normal	E. faecalis OG1RF	Welch Two Sample t-test	two.sided	0.0458061	5.98651	1.93624	0.0501249	transcriptional repressor
Tn11304:TnMar	OG1RF_11304	fur family transcriptional regulator	Al	Normal	E. faecalis OG1RF	Welch Two Sample t-test	two.sided	0.507807	801.397	186.129	0.41321	transcriptional repressor
Tn11304:TnMar	OG1RF_11304	fur family transcriptional regulator	Fe	Normal	E. faecalis OG1RF	Welch Two Sample t-test	two.sided	0.507807	7.57393	1.39477	0.46232	transcriptional repressor
Tn11304:TnMar	OG1RF_11304	fur family transcriptional regulator	Mn	Normal	E. faecalis OG1RF	Welch Two Sample t-test	two.sided	0.690502	0.623829	0.153933	0.801022	transcriptional repressor
Tn11304:TnMar	OG1RF_11304	fur family transcriptional regulator	K	Normal	E. faecalis OG1RF	Welch Two Sample t-test	two.sided	0.811863	638.483	175.107	0.886341	transcriptional repressor
Tn11304:TnMar	OG1RF_11304	fur family transcriptional regulator	Mg	Normal	E. faecalis OG1RF	Welch Two Sample t-test	two.sided	0.867436	216.997	43.3671	0.93157	transcriptional repressor
Tn11304:TnMar	OG1RF_11304	fur family transcriptional regulator	Cu	Normal	E. faecalis OG1RF	Welch Two Sample t-test	two.sided	0.963768	0.789725	0.163179	0.96983	transcriptional repressor
Tn11353:TnMar	OG1RF_11353	iron (Fe) ABC superfamily ATP binding cassette transporter, membrane protein	Co	Normal	E. faecalis OG1RF	Welch Two Sample t-test	two.sided	0.0153344	0.0107343	0.00241435	0.147557	corrinoid ABC transporter permease
Tn11353:TnMar	OG1RF_11353	iron (Fe) ABC superfamily ATP binding cassette transporter, membrane protein	Zn	Normal	E. faecalis OG1RF	Welch Two Sample t-test	two.sided	0.101224	6.54225	3.34287	0.0517239	corrinoid ABC transporter permease
Tn11353:TnMar	OG1RF_11353	iron (Fe) ABC superfamily ATP binding cassette transporter, membrane protein	Mg	Normal	E. faecalis OG1RF	Welch Two Sample t-test	two.sided	0.554794	135.496	79.8469	0.491295	corrinoid ABC transporter permease
Tn11353:TnMar	OG1RF_11353	iron (Fe) ABC superfamily ATP binding cassette transporter, membrane protein	Cu	Normal	E. faecalis OG1RF	Welch Two Sample t-test	two.sided	0.647585	1.20233	0.456883	1.42114	corrinoid ABC transporter permease
Tn11353:TnMar	OG1RF_11353	iron (Fe) ABC superfamily ATP binding cassette transporter, membrane protein	Fe	Normal	E. faecalis OG1RF	Welch Two Sample t-test	two.sided	0.811863	12.6235	3.20476	0.763926	corrinoid ABC transporter permease
Tn11353:TnMar	OG1RF_11353	iron (Fe) ABC superfamily ATP binding cassette transporter, membrane protein	Mn	Normal	E. faecalis OG1RF	Welch Two Sample t-test	two.sided	0.811863	0.88316	0.201059	1.13892	corrinoid ABC transporter permease
Tn11353:TnMar	OG1RF_11353	iron (Fe) ABC superfamily ATP binding cassette transporter, membrane protein	Al	Normal	E. faecalis OG1RF	Welch Two Sample t-test	two.sided	0.828186	1622.48	766.13	0.780693	corrinoid ABC transporter permease
Tn11353:TnMar	OG1RF_11353	iron (Fe) ABC superfamily ATP binding cassette transporter, membrane protein	K	Normal	E. faecalis OG1RF	Welch Two Sample t-test	two.sided	0.943537	717.071	379.454	0.93669	corrinoid ABC transporter permease
Tn11354:TnMar	OG1RF_11354	iron (Fe) ABC superfamily ATP binding cassette transporter, binding protein	Co	Normal	E. faecalis OG1RF	Welch Two Sample t-test	two.sided	0.00508405	0.00870065	0.00134894	0.120856	unknown
Tn11354:TnMar	OG1RF_11354	iron (Fe) ABC superfamily ATP binding cassette transporter, binding protein	Zn	Normal	E. faecalis OG1RF	Welch Two Sample t-test	two.sided	0.114991	2.00791	1.79833	0.013576	unknown
Tn11354:TnMar	OG1RF_11354	iron (Fe) ABC superfamily ATP binding cassette transporter, binding protein	Cu	Normal	E. faecalis OG1RF	Welch Two Sample t-test	two.sided	0.507807	0.487616	0.191908	0.579498	unknown
Tn11354:TnMar	OG1RF_11354	iron (Fe) ABC superfamily ATP binding cassette transporter, binding protein	K	Normal	E. faecalis OG1RF	Welch Two Sample t-test	two.sided	0.507807	515.883	33.3052	0.734561	unknown
Tn11354:TnMar	OG1RF_11354	iron (Fe) ABC superfamily ATP binding cassette transporter, binding protein	Mg	Normal	E. faecalis OG1RF	Welch Two Sample t-test	two.sided	0.507807	171.1	22.4525	0.740508	unknown
Tn11354:TnMar	OG1RF_11354	iron (Fe) ABC superfamily ATP binding cassette transporter, binding protein	Mn	Normal	E. faecalis OG1RF	Welch Two Sample t-test	two.sided	0.700448	0.636112	0.0600379	0.832738	unknown
Tn11354:TnMar	OG1RF_11354	iron (Fe) ABC superfamily ATP binding cassette transporter, binding protein	Fe	Normal	E. faecalis OG1RF	Welch Two Sample t-test	two.sided	0.841329	13.521	5.01717	0.799877	unknown
Tn11354:TnMar	OG1RF_11354	iron (Fe) ABC superfamily ATP binding cassette transporter, binding protein	Al	Normal	E. faecalis OG1RF	Welch Two Sample t-test	two.sided	0.847005	2366.88	909.574	1.1899	unknown
Tn11567:TnMar	OG1RF_11567	NRAMP family Mn2+/Fe2+ transporter	Co	Normal	E. faecalis OG1RF	Welch Two Sample t-test	two.sided	0.00508405	0.00555103	0.00128115	0.0764786	manganese/iron transporter
Tn11567:TnMar	OG1RF_11567	NRAMP family Mn2+/Fe2+ transporter	Zn	Normal	E. faecalis OG1RF	Welch Two Sample t-test	two.sided	0.0115769	2.5098	0.557577	0.0214289	manganese/iron transporter
Tn11567:TnMar	OG1RF_11567	NRAMP family Mn2+/Fe2+ transporter	Al	Normal	E. faecalis OG1RF	Welch Two Sample t-test	two.sided	0.507807	796.672	465.889	0.37783	manganese/iron transporter
Tn11567:TnMar	OG1RF_11567	NRAMP family Mn2+/Fe2+ transporter	Cu	Normal	E. faecalis OG1RF	Welch Two Sample t-test	two.sided	0.507807	0.290205	0.228772	0.217012	manganese/iron transporter
Tn11567:TnMar	OG1RF_11567	NRAMP family Mn2+/Fe2+ transporter	Fe	Normal	E. faecalis OG1RF	Welch Two Sample t-test	two.sided	0.507807	7.59742	1.64	0.461911	manganese/iron transporter
Tn11567:TnMar	OG1RF_11567	NRAMP family Mn2+/Fe2+ transporter	K	Normal	E. faecalis OG1RF	Welch Two Sample t-test	two.sided	0.841329	654.11	189.067	0.907358	manganese/iron transporter
Tn11567:TnMar	OG1RF_11567	NRAMP family Mn2+/Fe2+ transporter	Mg	Normal	E. faecalis OG1RF	Welch Two Sample t-test	two.sided	0.970674	229.741	53.4512	0.983021	manganese/iron transporter
Tn11567:TnMar	OG1RF_11567	NRAMP family Mn2+/Fe2+ transporter	Mn	Normal	E. faecalis OG1RF	Welch Two Sample t-test	two.sided	0.975626	0.777524	0.247881	0.989249	manganese/iron transporter
Tn11678:TnMar	OG1RF_11678	ABC superfamily ATP binding cassette transporter, membrane protein	Zn	Normal	E. faecalis OG1RF	Welch Two Sample t-test	two.sided	0.0405784	2.02054	0.74785	0.0166997	unknown
Tn11678:TnMar	OG1RF_11678	ABC superfamily ATP binding cassette transporter, membrane protein	Cu	Normal	E. faecalis OG1RF	Welch Two Sample t-test	two.sided	0.340804	0.195779	0.156174	0.196989	unknown
Tn11678:TnMar	OG1RF_11678	ABC superfamily ATP binding cassette transporter, membrane protein	K	Normal	E. faecalis OG1RF	Welch Two Sample t-test	two.sided	0.42627	430.274	33.6245	0.612224	unknown
Tn11678:TnMar	OG1RF_11678	ABC superfamily ATP binding cassette transporter, membrane protein	Mg	Normal	E. faecalis OG1RF	Welch Two Sample t-test	two.sided	0.507807	158.034	5.89335	0.687413	unknown
Tn11678:TnMar	OG1RF_11678	ABC superfamily ATP binding cassette transporter, membrane protein	Al	Normal	E. faecalis OG1RF	Welch Two Sample t-test	two.sided	0.626772	1154.38	385.593	0.581775	unknown
Tn11678:TnMar	OG1RF_11678	ABC superfamily ATP binding cassette transporter, membrane protein	Fe	Normal	E. faecalis OG1RF	Welch Two Sample t-test	two.sided	0.635208	9.60672	3.96059	0.559112	unknown
Tn11678:TnMar	OG1RF_11678	ABC superfamily ATP binding cassette transporter, membrane protein	Mn	Normal	E. faecalis OG1RF	Welch Two Sample t-test	two.sided	0.671676	0.612852	0.215496	0.774773	unknown
Tn11917:TnMar	OG1RF_11917	metal ion ABC superfamily ATP binding cassette transporter, membrane protein	Zn	Normal	E. faecalis OG1RF	Welch Two Sample t-test	two.sided	0.219157	5.72158	4.80565	0.0372911	ABC transporter permease
Tn11917:TnMar	OG1RF_11917	metal ion ABC superfamily ATP binding cassette transporter, membrane protein	K	Normal	E. faecalis OG1RF	Welch Two Sample t-test	two.sided	0.340835	412.583	48.5985	0.585529	ABC transporter permease
Tn11917:TnMar	OG1RF_11917	metal ion ABC superfamily ATP binding cassette transporter, membrane protein	Mg	Normal	E. faecalis OG1RF	Welch Two Sample t-test	two.sided	0.507807	149.717	2.48639	0.651481	ABC transporter permease
Tn11917:TnMar	OG1RF_11917	metal ion ABC superfamily ATP binding cassette transporter, membrane protein	Mn	Normal	E. faecalis OG1RF	Welch Two Sample t-test	two.sided	0.507807	0.54312	0.0438447	0.711619	ABC transporter permease
Tn11917:TnMar	OG1RF_11917	metal ion ABC superfamily ATP binding cassette transporter, membrane protein	Cu	Normal	E. faecalis OG1RF	Welch Two Sample t-test	two.sided	0.706079	0.644051	0.220899	0.766199	ABC transporter permease
Tn11917:TnMar	OG1RF_11917	metal ion ABC superfamily ATP binding cassette transporter, membrane protein	Fe	Normal	E. faecalis OG1RF	Welch Two Sample t-test	two.sided	0.847005	14.1539	7.81799	0.796742	ABC transporter permease
Tn11917:TnMar	OG1RF_11917	metal ion ABC superfamily ATP binding cassette transporter, membrane protein	Al	Normal	E. faecalis OG1RF	Welch Two Sample t-test	two.sided	0.963768	2402.61	1796.58	1.05965	ABC transporter permease
Tn12353:TnMar	OG1RF_12353	ferric (Fe+3) ABC superfamily ATP binding cassette transporter, membrane protein	Zn	Normal	E. faecalis OG1RF	Welch Two Sample t-test	two.sided	0.481734	19.7029	16.4713	0.114207	iron ABC transporter permease
Tn12353:TnMar	OG1RF_12353	ferric (Fe+3) ABC superfamily ATP binding cassette transporter, membrane protein	Al	Normal	E. faecalis OG1RF	Welch Two Sample t-test	two.sided	0.500176	701.198	452.111	0.318214	iron ABC transporter permease
Tn12353:TnMar	OG1RF_12353	ferric (Fe+3) ABC superfamily ATP binding cassette transporter, membrane protein	Cu	Normal	E. faecalis OG1RF	Welch Two Sample t-test	two.sided	0.507807	0.514691	0.111447	0.631202	iron ABC transporter permease
Tn12353:TnMar	OG1RF_12353	ferric (Fe+3) ABC superfamily ATP binding cassette transporter, membrane protein	Fe	Normal	E. faecalis OG1RF	Welch Two Sample t-test	two.sided	0.554794	8.21407	1.99208	0.497924	iron ABC transporter permease
Tn12353:TnMar	OG1RF_12353	ferric (Fe+3) ABC superfamily ATP binding cassette transporter, membrane protein	Mg	Normal	E. faecalis OG1RF	Welch Two Sample t-test	two.sided	0.690914	272.12	8.49382	1.18383	iron ABC transporter permease
Tn12353:TnMar	OG1RF_12353	ferric (Fe+3) ABC superfamily ATP binding cassette transporter, membrane protein	Mn	Normal	E. faecalis OG1RF	Welch Two Sample t-test	two.sided	0.811863	0.85566	0.0187401	1.12337	iron ABC transporter permease
Tn12353:TnMar	OG1RF_12353	ferric (Fe+3) ABC superfamily ATP binding cassette transporter, membrane protein	K	Normal	E. faecalis OG1RF	Welch Two Sample t-test	two.sided	0.841329	752.903	38.8972	1.07258	iron ABC transporter permease
Tn12465:TnMar	OG1RF_12465	metal ion ABC superfamily ATP binding cassette transporter, membrane protein	Cu	Normal	E. faecalis OG1RF	Welch Two Sample t-test	two.sided	0.507807	0.354498	0.224603	0.353158	ABC transporter permease
Tn12465:TnMar	OG1RF_12465	metal ion ABC superfamily ATP binding cassette transporter, membrane protein	Mg	Normal	E. faecalis OG1RF	Welch Two Sample t-test	two.sided	0.655988	280.951	25.4231	1.21929	ABC transporter permease
Tn12465:TnMar	OG1RF_12465	metal ion ABC superfamily ATP binding cassette transporter, membrane protein	Zn	Normal	E. faecalis OG1RF	Welch Two Sample t-test	two.sided	0.660729	80.4028	78.6293	0.404993	ABC transporter permease
Tn12465:TnMar	OG1RF_12465	metal ion ABC superfamily ATP binding cassette transporter, membrane protein	Al	Normal	E. faecalis OG1RF	Welch Two Sample t-test	two.sided	0.690502	1345.14	895.657	0.57801	ABC transporter permease
Tn12465:TnMar	OG1RF_12465	metal ion ABC superfamily ATP binding cassette transporter, membrane protein	Co	Normal	E. faecalis OG1RF	Welch Two Sample t-test	two.sided	0.696833	0.0575962	0.045175	0.639817	ABC transporter permease
Tn12465:TnMar	OG1RF_12465	metal ion ABC superfamily ATP binding cassette transporter, membrane protein	Fe	Normal	E. faecalis OG1RF	Welch Two Sample t-test	two.sided	0.712321	11.7277	5.88835	0.659292	ABC transporter permease
Tn12465:TnMar	OG1RF_12465	metal ion ABC superfamily ATP binding cassette transporter, membrane protein	K	Normal	E. faecalis OG1RF	Welch Two Sample t-test	two.sided	0.757848	780.886	22.3694	1.11311	ABC transporter permease
Tn12465:TnMar	OG1RF_12465	metal ion ABC superfamily ATP binding cassette transporter, membrane protein	Mn	Normal	E. faecalis OG1RF	Welch Two Sample t-test	two.sided	0.785713	0.884703	0.13433	1.15216	ABC transporter permease
Indicates false discovery rates (FDR) < p 0.05
