# Supplementary material for: Extracellular Electron Transfer Powers Enterococcus faecalis Biofilm Metabolism
Source: mBio. 2018 Apr 10;9(2):e00626-17. doi: 10.1128/mBio.00626-17 (PMC5893876; doi:10.1128/mBio.00626-17)
Supplement: TABLE S2 [file mbo002183826st2.xlsx]

## Sheet: HighFeVsControl
Table S2: Metallome comparison of E. faecalis mutants versus wild type in iron supplemented media
Genotype	Gene Locus	Gene Annotation	Metal	NutrientCondition	ControlGroup	method	alternative	FDR	mean.Conc.ppb	sd.Conc.ppb	FoldChange (vs E.faecalis OG1RF)	Gene Predicted Function
srtA	OG1RF_12327	Sortase A	Cu	Supplemented	E. faecalis OG1RF	Welch Two Sample t-test	two.sided	0.431365	1.19235	0.369635	0.3834	Anchoring secreted adhesins to cell wall
srtA	OG1RF_12327	Sortase A	Fe	Supplemented	E. faecalis OG1RF	Welch Two Sample t-test	two.sided	0.496378	213.49	79.2191	0.270028	Anchoring secreted adhesins to cell wall
srtA	OG1RF_12327	Sortase A	Mn	Supplemented	E. faecalis OG1RF	Welch Two Sample t-test	two.sided	0.510699	3.43848	0.49024	0.677907	Anchoring secreted adhesins to cell wall
srtA	OG1RF_12327	Sortase A	K	Supplemented	E. faecalis OG1RF	Welch Two Sample t-test	two.sided	0.551861	577.403	44.6685	1.41262	Anchoring secreted adhesins to cell wall
srtA	OG1RF_12327	Sortase A	Mg	Supplemented	E. faecalis OG1RF	Welch Two Sample t-test	two.sided	0.551861	133.381	8.61781	0.743187	Anchoring secreted adhesins to cell wall
srtA	OG1RF_12327	Sortase A	Al	Supplemented	E. faecalis OG1RF	Welch Two Sample t-test	two.sided	0.626484	592.677	270.883	0.483921	Anchoring secreted adhesins to cell wall
srtA	OG1RF_12327	Sortase A	Co	Supplemented	E. faecalis OG1RF	Welch Two Sample t-test	two.sided	0.87102	0.00694736	0.00175651	1.10314	Anchoring secreted adhesins to cell wall
srtA	OG1RF_12327	Sortase A	Zn	Supplemented	E. faecalis OG1RF	Welch Two Sample t-test	two.sided	0.897303	0.572178	0.0716087	1.10126	Anchoring secreted adhesins to cell wall
srtAC	OG1RF_10872 and OG1RF_12327	Sortase C and A	Fe	Supplemented	E. faecalis OG1RF	Welch Two Sample t-test	two.sided	0.207022	365.163	31.2459	0.487744
srtAC	OG1RF_10872 and OG1RF_12327	Sortase C and A	Cu	Supplemented	E. faecalis OG1RF	Welch Two Sample t-test	two.sided	0.409677	1.39318	0.0843968	0.463181
srtAC	OG1RF_10872 and OG1RF_12327	Sortase C and A	Al	Supplemented	E. faecalis OG1RF	Welch Two Sample t-test	two.sided	0.510699	522.007	126.558	0.448509
srtAC	OG1RF_10872 and OG1RF_12327	Sortase C and A	K	Supplemented	E. faecalis OG1RF	Welch Two Sample t-test	two.sided	0.844218	471.03	59.6809	1.1487
srtAC	OG1RF_10872 and OG1RF_12327	Sortase C and A	Mg	Supplemented	E. faecalis OG1RF	Welch Two Sample t-test	two.sided	0.844218	164.996	10.4642	0.919383
srtAC	OG1RF_10872 and OG1RF_12327	Sortase C and A	Zn	Supplemented	E. faecalis OG1RF	Welch Two Sample t-test	two.sided	0.844218	0.664765	0.0535103	1.28347
srtAC	OG1RF_10872 and OG1RF_12327	Sortase C and A	Co	Supplemented	E. faecalis OG1RF	Welch Two Sample t-test	two.sided	0.87102	0.00549906	0.00287035	0.811138
srtAC	OG1RF_10872 and OG1RF_12327	Sortase C and A	Mn	Supplemented	E. faecalis OG1RF	Welch Two Sample t-test	two.sided	0.970611	5.10392	0.490104	1.01029
srtC	OG1RF_10872	Sortase C	Cu	Supplemented	E. faecalis OG1RF	Welch Two Sample t-test	two.sided	0.431365	1.28546	0.409648	0.414459	Pilus polymerization
srtC	OG1RF_10872	Sortase C	Fe	Supplemented	E. faecalis OG1RF	Welch Two Sample t-test	two.sided	0.431365	304.131	88.2584	0.396614	Pilus polymerization
srtC	OG1RF_10872	Sortase C	Al	Supplemented	E. faecalis OG1RF	Welch Two Sample t-test	two.sided	0.815201	673.199	337.065	0.530661	Pilus polymerization
srtC	OG1RF_10872	Sortase C	Mg	Supplemented	E. faecalis OG1RF	Welch Two Sample t-test	two.sided	0.824254	150.768	34.9389	0.827273	Pilus polymerization
srtC	OG1RF_10872	Sortase C	Co	Supplemented	E. faecalis OG1RF	Welch Two Sample t-test	two.sided	0.844218	0.00560087	0.000666492	0.902845	Pilus polymerization
srtC	OG1RF_10872	Sortase C	K	Supplemented	E. faecalis OG1RF	Welch Two Sample t-test	two.sided	0.90575	4.90852	1.18028	0.957154	Pilus polymerization
srtC	OG1RF_10872	Sortase C	Mn	Supplemented	E. faecalis OG1RF	Welch Two Sample t-test	two.sided	0.906455	434.576	111.014	1.04397	Pilus polymerization
srtC	OG1RF_10872	Sortase C	Zn	Supplemented	E. faecalis OG1RF	Welch Two Sample t-test	two.sided	0.906455	0.541008	0.399696	0.885783	Pilus polymerization
Tn10051:TnMar	OG1RF_10051	metal ABC superfamily ATP binding cassette transporter, binding protein	Fe	Supplemented	E. faecalis OG1RF	Welch Two Sample t-test	two.sided	0.431365	526.881	32.8059	0.70452	transport of Zn2+
Tn10051:TnMar	OG1RF_10051	metal ABC superfamily ATP binding cassette transporter, binding protein	K	Supplemented	E. faecalis OG1RF	Welch Two Sample t-test	two.sided	0.815201	533.111	123.795	1.28083	transport of Zn2+
Tn10051:TnMar	OG1RF_10051	metal ABC superfamily ATP binding cassette transporter, binding protein	Mg	Supplemented	E. faecalis OG1RF	Welch Two Sample t-test	two.sided	0.815201	154.797	17.8395	0.859724	transport of Zn2+
Tn10051:TnMar	OG1RF_10051	metal ABC superfamily ATP binding cassette transporter, binding protein	Al	Supplemented	E. faecalis OG1RF	Welch Two Sample t-test	two.sided	0.844218	834.219	512.589	0.650419	transport of Zn2+
Tn10051:TnMar	OG1RF_10051	metal ABC superfamily ATP binding cassette transporter, binding protein	Mn	Supplemented	E. faecalis OG1RF	Welch Two Sample t-test	two.sided	0.844218	4.64421	0.508316	0.918279	transport of Zn2+
Tn10051:TnMar	OG1RF_10051	metal ABC superfamily ATP binding cassette transporter, binding protein	Co	Supplemented	E. faecalis OG1RF	Welch Two Sample t-test	two.sided	0.87102	0.00660139	0.000516211	1.06706	transport of Zn2+
Tn10051:TnMar	OG1RF_10051	metal ABC superfamily ATP binding cassette transporter, binding protein	Zn	Supplemented	E. faecalis OG1RF	Welch Two Sample t-test	two.sided	0.897303	0.90064	0.773058	1.28836	transport of Zn2+
Tn10051:TnMar	OG1RF_10051	metal ABC superfamily ATP binding cassette transporter, binding protein	Cu	Supplemented	E. faecalis OG1RF	Welch Two Sample t-test	two.sided	0.920703	3.36275	1.44119	1.05526	transport of Zn2+
Tn10138:TnMar	OG1RF_10138	iron (Fe3+) ABC superfamily ATP binding cassette transporter, membrane protein	Al	Supplemented	E. faecalis OG1RF	Welch Two Sample t-test	two.sided	0.62536	632.866	84.6516	0.550575	transport of ferrichrome
Tn10138:TnMar	OG1RF_10138	iron (Fe3+) ABC superfamily ATP binding cassette transporter, membrane protein	Zn	Supplemented	E. faecalis OG1RF	Welch Two Sample t-test	two.sided	0.626484	1.07321	0.381767	1.99804	transport of ferrichrome
Tn10138:TnMar	OG1RF_10138	iron (Fe3+) ABC superfamily ATP binding cassette transporter, membrane protein	Mg	Supplemented	E. faecalis OG1RF	Welch Two Sample t-test	two.sided	0.844218	198.558	25.5274	1.10184	transport of ferrichrome
Tn10138:TnMar	OG1RF_10138	iron (Fe3+) ABC superfamily ATP binding cassette transporter, membrane protein	Mn	Supplemented	E. faecalis OG1RF	Welch Two Sample t-test	two.sided	0.844218	5.58855	0.59829	1.1053	transport of ferrichrome
Tn10138:TnMar	OG1RF_10138	iron (Fe3+) ABC superfamily ATP binding cassette transporter, membrane protein	Co	Supplemented	E. faecalis OG1RF	Welch Two Sample t-test	two.sided	0.897303	0.00594315	0.000818817	0.956422	transport of ferrichrome
Tn10138:TnMar	OG1RF_10138	iron (Fe3+) ABC superfamily ATP binding cassette transporter, membrane protein	Cu	Supplemented	E. faecalis OG1RF	Welch Two Sample t-test	two.sided	0.897303	2.88305	0.105697	0.959253	transport of ferrichrome
Tn10138:TnMar	OG1RF_10138	iron (Fe3+) ABC superfamily ATP binding cassette transporter, membrane protein	K	Supplemented	E. faecalis OG1RF	Welch Two Sample t-test	two.sided	0.920703	398.999	13.8361	0.977679	transport of ferrichrome
Tn10138:TnMar	OG1RF_10138	iron (Fe3+) ABC superfamily ATP binding cassette transporter, membrane protein	Fe	Supplemented	E. faecalis OG1RF	Welch Two Sample t-test	two.sided	0.952335	754.266	26.5472	1.00947	transport of ferrichrome
Tn10191:TnMar	OG1RF_10191	amino acid ABC superfamily ATP binding cassette transporter, membrane protein	Co	Supplemented	E. faecalis OG1RF	Welch Two Sample t-test	two.sided	0.510699	0.00278263	0.00108025	0.430532	transport of L-glutamine
Tn10191:TnMar	OG1RF_10191	amino acid ABC superfamily ATP binding cassette transporter, membrane protein	Zn	Supplemented	E. faecalis OG1RF	Welch Two Sample t-test	two.sided	0.551861	1.22253	0.492369	2.24923	transport of L-glutamine
Tn10191:TnMar	OG1RF_10191	amino acid ABC superfamily ATP binding cassette transporter, membrane protein	Cu	Supplemented	E. faecalis OG1RF	Welch Two Sample t-test	two.sided	0.815201	3.56753	0.215684	1.18612	transport of L-glutamine
Tn10191:TnMar	OG1RF_10191	amino acid ABC superfamily ATP binding cassette transporter, membrane protein	K	Supplemented	E. faecalis OG1RF	Welch Two Sample t-test	two.sided	0.815201	497.701	48.7183	1.21615	transport of L-glutamine
Tn10191:TnMar	OG1RF_10191	amino acid ABC superfamily ATP binding cassette transporter, membrane protein	Mg	Supplemented	E. faecalis OG1RF	Welch Two Sample t-test	two.sided	0.844218	164.631	3.48702	0.918432	transport of L-glutamine
Tn10191:TnMar	OG1RF_10191	amino acid ABC superfamily ATP binding cassette transporter, membrane protein	Mn	Supplemented	E. faecalis OG1RF	Welch Two Sample t-test	two.sided	0.844218	5.44842	0.144999	1.08144	transport of L-glutamine
Tn10191:TnMar	OG1RF_10191	amino acid ABC superfamily ATP binding cassette transporter, membrane protein	Al	Supplemented	E. faecalis OG1RF	Welch Two Sample t-test	two.sided	0.86976	966.799	324.313	0.817462	transport of L-glutamine
Tn10191:TnMar	OG1RF_10191	amino acid ABC superfamily ATP binding cassette transporter, membrane protein	Fe	Supplemented	E. faecalis OG1RF	Welch Two Sample t-test	two.sided	0.897303	722.304	78.2267	0.963442	transport of L-glutamine
Tn10301:TnMar	OG1RF_10301	efflux transporter	Fe	Supplemented	E. faecalis OG1RF	Welch Two Sample t-test	two.sided	0.496378	559.224	26.0348	0.748206	unknown
Tn10301:TnMar	OG1RF_10301	efflux transporter	Co	Supplemented	E. faecalis OG1RF	Welch Two Sample t-test	two.sided	0.551861	0.00987903	0.00233704	1.56686	unknown
Tn10301:TnMar	OG1RF_10301	efflux transporter	Zn	Supplemented	E. faecalis OG1RF	Welch Two Sample t-test	two.sided	0.816906	0.754572	0.045975	1.45827	unknown
Tn10301:TnMar	OG1RF_10301	efflux transporter	K	Supplemented	E. faecalis OG1RF	Welch Two Sample t-test	two.sided	0.825131	476.972	46.828	1.16555	unknown
Tn10301:TnMar	OG1RF_10301	efflux transporter	Cu	Supplemented	E. faecalis OG1RF	Welch Two Sample t-test	two.sided	0.844218	2.76517	0.124001	0.919845	unknown
Tn10301:TnMar	OG1RF_10301	efflux transporter	Mg	Supplemented	E. faecalis OG1RF	Welch Two Sample t-test	two.sided	0.87102	167.924	14.7895	0.934585	unknown
Tn10301:TnMar	OG1RF_10301	efflux transporter	Al	Supplemented	E. faecalis OG1RF	Welch Two Sample t-test	two.sided	0.897303	1218.91	987.062	0.835581	unknown
Tn10301:TnMar	OG1RF_10301	efflux transporter	Mn	Supplemented	E. faecalis OG1RF	Welch Two Sample t-test	two.sided	0.897303	5.24368	0.471991	1.0383	unknown
Tn10317:TnMar	OG1RF_10317	TRAP-T family tripartite ATP-independent periplasmic transporter, membrane protein	Co	Supplemented	E. faecalis OG1RF	Welch Two Sample t-test	two.sided	0.551861	0.00456295	0.000736716	0.732328	substrate-binding protein (SBP)-dependent secondary transporters
Tn10317:TnMar	OG1RF_10317	TRAP-T family tripartite ATP-independent periplasmic transporter, membrane protein	Fe	Supplemented	E. faecalis OG1RF	Welch Two Sample t-test	two.sided	0.815201	639.744	97.9381	0.849834	substrate-binding protein (SBP)-dependent secondary transporters
Tn10317:TnMar	OG1RF_10317	TRAP-T family tripartite ATP-independent periplasmic transporter, membrane protein	K	Supplemented	E. faecalis OG1RF	Welch Two Sample t-test	two.sided	0.824254	516.543	120.96	1.24231	substrate-binding protein (SBP)-dependent secondary transporters
Tn10317:TnMar	OG1RF_10317	TRAP-T family tripartite ATP-independent periplasmic transporter, membrane protein	Mn	Supplemented	E. faecalis OG1RF	Welch Two Sample t-test	two.sided	0.844218	5.93733	1.39919	1.15605	substrate-binding protein (SBP)-dependent secondary transporters
Tn10317:TnMar	OG1RF_10317	TRAP-T family tripartite ATP-independent periplasmic transporter, membrane protein	Zn	Supplemented	E. faecalis OG1RF	Welch Two Sample t-test	two.sided	0.870184	0.73074	0.335282	1.30943	substrate-binding protein (SBP)-dependent secondary transporters
Tn10317:TnMar	OG1RF_10317	TRAP-T family tripartite ATP-independent periplasmic transporter, membrane protein	Mg	Supplemented	E. faecalis OG1RF	Welch Two Sample t-test	two.sided	0.897303	194.846	46.5709	1.0661	substrate-binding protein (SBP)-dependent secondary transporters
Tn10317:TnMar	OG1RF_10317	TRAP-T family tripartite ATP-independent periplasmic transporter, membrane protein	Al	Supplemented	E. faecalis OG1RF	Welch Two Sample t-test	two.sided	0.970611	1227.23	651.911	0.965392	substrate-binding protein (SBP)-dependent secondary transporters
Tn10317:TnMar	OG1RF_10317	TRAP-T family tripartite ATP-independent periplasmic transporter, membrane protein	Cu	Supplemented	E. faecalis OG1RF	Welch Two Sample t-test	two.sided	0.988857	3.02641	0.503109	0.998032	substrate-binding protein (SBP)-dependent secondary transporters
Tn10360:TnMar	OG1RF_10360	FeoB family ferrous iron (Fe2+) uptake protein	K	Supplemented	E. faecalis OG1RF	Welch Two Sample t-test	two.sided	0.769426	520.063	20.2509	1.2742	ferrous iron transport
Tn10360:TnMar	OG1RF_10360	FeoB family ferrous iron (Fe2+) uptake protein	Fe	Supplemented	E. faecalis OG1RF	Welch Two Sample t-test	two.sided	0.815201	652.815	61.7284	0.871355	ferrous iron transport
Tn10360:TnMar	OG1RF_10360	FeoB family ferrous iron (Fe2+) uptake protein	Mn	Supplemented	E. faecalis OG1RF	Welch Two Sample t-test	two.sided	0.824254	5.74943	0.522931	1.13827	ferrous iron transport
Tn10360:TnMar	OG1RF_10360	FeoB family ferrous iron (Fe2+) uptake protein	Al	Supplemented	E. faecalis OG1RF	Welch Two Sample t-test	two.sided	0.844218	933.547	691.988	0.679181	ferrous iron transport
Tn10360:TnMar	OG1RF_10360	FeoB family ferrous iron (Fe2+) uptake protein	Zn	Supplemented	E. faecalis OG1RF	Welch Two Sample t-test	two.sided	0.844218	0.683744	0.147834	1.30191	ferrous iron transport
Tn10360:TnMar	OG1RF_10360	FeoB family ferrous iron (Fe2+) uptake protein	Cu	Supplemented	E. faecalis OG1RF	Welch Two Sample t-test	two.sided	0.87102	3.20605	0.245828	1.0651	ferrous iron transport
Tn10360:TnMar	OG1RF_10360	FeoB family ferrous iron (Fe2+) uptake protein	Co	Supplemented	E. faecalis OG1RF	Welch Two Sample t-test	two.sided	0.897303	0.0067798	0.00206171	1.06338	ferrous iron transport
Tn10360:TnMar	OG1RF_10360	FeoB family ferrous iron (Fe2+) uptake protein	Mg	Supplemented	E. faecalis OG1RF	Welch Two Sample t-test	two.sided	0.897303	185.307	13.7354	1.03201	ferrous iron transport
Tn10391:TnMar	OG1RF_10391	MATE efflux family protein	Fe	Supplemented	E. faecalis OG1RF	Welch Two Sample t-test	two.sided	0.551861	588.995	69.5848	0.784746	multidrug efflux
Tn10391:TnMar	OG1RF_10391	MATE efflux family protein	Co	Supplemented	E. faecalis OG1RF	Welch Two Sample t-test	two.sided	0.815201	0.0083025	0.00224001	1.30836	multidrug efflux
Tn10391:TnMar	OG1RF_10391	MATE efflux family protein	K	Supplemented	E. faecalis OG1RF	Welch Two Sample t-test	two.sided	0.844218	462.868	17.0788	1.13412	multidrug efflux
Tn10391:TnMar	OG1RF_10391	MATE efflux family protein	Mg	Supplemented	E. faecalis OG1RF	Welch Two Sample t-test	two.sided	0.844218	163.981	7.34878	0.914338	multidrug efflux
Tn10391:TnMar	OG1RF_10391	MATE efflux family protein	Cu	Supplemented	E. faecalis OG1RF	Welch Two Sample t-test	two.sided	0.878645	2.83182	0.276833	0.939521	multidrug efflux
Tn10391:TnMar	OG1RF_10391	MATE efflux family protein	Al	Supplemented	E. faecalis OG1RF	Welch Two Sample t-test	two.sided	0.897303	1070.31	232.315	0.921883	multidrug efflux
Tn10391:TnMar	OG1RF_10391	MATE efflux family protein	Zn	Supplemented	E. faecalis OG1RF	Welch Two Sample t-test	two.sided	0.897303	0.583507	0.0855661	1.1211	multidrug efflux
Tn10391:TnMar	OG1RF_10391	MATE efflux family protein	Mn	Supplemented	E. faecalis OG1RF	Welch Two Sample t-test	two.sided	0.94694	5.1142	0.218432	1.01473	multidrug efflux
Tn10838:TnMar	OG1RF_10838	NRAMP family Mn2+/Fe2+ transporter	Mn	Supplemented	E. faecalis OG1RF	Welch Two Sample t-test	two.sided	0.431365	2.69897	0.0890175	0.535643	Mn2+/Fe2+ transporter
Tn10838:TnMar	OG1RF_10838	NRAMP family Mn2+/Fe2+ transporter	Fe	Supplemented	E. faecalis OG1RF	Welch Two Sample t-test	two.sided	0.551861	614.198	61.3465	0.819693	Mn2+/Fe2+ transporter
Tn10838:TnMar	OG1RF_10838	NRAMP family Mn2+/Fe2+ transporter	Zn	Supplemented	E. faecalis OG1RF	Welch Two Sample t-test	two.sided	0.815201	2010.93	785.465	1.65557	Mn2+/Fe2+ transporter
Tn10838:TnMar	OG1RF_10838	NRAMP family Mn2+/Fe2+ transporter	Al	Supplemented	E. faecalis OG1RF	Welch Two Sample t-test	two.sided	0.815201	0.842681	0.119813	1.61887	Mn2+/Fe2+ transporter
Tn10838:TnMar	OG1RF_10838	NRAMP family Mn2+/Fe2+ transporter	Co	Supplemented	E. faecalis OG1RF	Welch Two Sample t-test	two.sided	0.844218	0.0102169	0.00680507	1.41608	Mn2+/Fe2+ transporter
Tn10838:TnMar	OG1RF_10838	NRAMP family Mn2+/Fe2+ transporter	Cu	Supplemented	E. faecalis OG1RF	Welch Two Sample t-test	two.sided	0.87102	2.81405	0.19041	0.935313	Mn2+/Fe2+ transporter
Tn10838:TnMar	OG1RF_10838	NRAMP family Mn2+/Fe2+ transporter	Mg	Supplemented	E. faecalis OG1RF	Welch Two Sample t-test	two.sided	0.878645	168.993	1.31883	0.942888	Mn2+/Fe2+ transporter
Tn10838:TnMar	OG1RF_10838	NRAMP family Mn2+/Fe2+ transporter	K	Supplemented	E. faecalis OG1RF	Welch Two Sample t-test	two.sided	0.893804	437.196	39.2718	1.06873	Mn2+/Fe2+ transporter
Tn11245:TnMar	OG1RF_11245	ferric uptake regulation protein	Fe	Supplemented	E. faecalis OG1RF	Welch Two Sample t-test	two.sided	0.551861	598.198	55.0044	0.798615	transcriptional repressor
Tn11245:TnMar	OG1RF_11245	ferric uptake regulation protein	Co	Supplemented	E. faecalis OG1RF	Welch Two Sample t-test	two.sided	0.815201	0.0091954	0.00331755	1.41738	transcriptional repressor
Tn11245:TnMar	OG1RF_11245	ferric uptake regulation protein	Zn	Supplemented	E. faecalis OG1RF	Welch Two Sample t-test	two.sided	0.83413	0.858551	0.3824	1.54545	transcriptional repressor
Tn11245:TnMar	OG1RF_11245	ferric uptake regulation protein	Cu	Supplemented	E. faecalis OG1RF	Welch Two Sample t-test	two.sided	0.844218	2.70736	0.211331	0.899409	transcriptional repressor
Tn11245:TnMar	OG1RF_11245	ferric uptake regulation protein	K	Supplemented	E. faecalis OG1RF	Welch Two Sample t-test	two.sided	0.897303	387.485	41.7931	0.946	transcriptional repressor
Tn11245:TnMar	OG1RF_11245	ferric uptake regulation protein	Mg	Supplemented	E. faecalis OG1RF	Welch Two Sample t-test	two.sided	0.897303	170.618	6.83157	0.951465	transcriptional repressor
Tn11245:TnMar	OG1RF_11245	ferric uptake regulation protein	Mn	Supplemented	E. faecalis OG1RF	Welch Two Sample t-test	two.sided	0.897303	5.20857	0.233531	1.0334	transcriptional repressor
Tn11245:TnMar	OG1RF_11245	ferric uptake regulation protein	Al	Supplemented	E. faecalis OG1RF	Welch Two Sample t-test	two.sided	0.986779	1241.3	623.727	0.984432	transcriptional repressor
Tn11304:TnMar	OG1RF_11304	fur family transcriptional regulator	Co	Supplemented	E. faecalis OG1RF	Welch Two Sample t-test	two.sided	0.815201	0.00459007	0.00179887	0.709485	transcriptional repressor
Tn11304:TnMar	OG1RF_11304	fur family transcriptional regulator	Zn	Supplemented	E. faecalis OG1RF	Welch Two Sample t-test	two.sided	0.815201	0.781743	0.142843	1.49681	transcriptional repressor
Tn11304:TnMar	OG1RF_11304	fur family transcriptional regulator	Al	Supplemented	E. faecalis OG1RF	Welch Two Sample t-test	two.sided	0.844218	896.917	549.177	0.65403	transcriptional repressor
Tn11304:TnMar	OG1RF_11304	fur family transcriptional regulator	Fe	Supplemented	E. faecalis OG1RF	Welch Two Sample t-test	two.sided	0.844218	698.344	61.0044	0.932699	transcriptional repressor
Tn11304:TnMar	OG1RF_11304	fur family transcriptional regulator	K	Supplemented	E. faecalis OG1RF	Welch Two Sample t-test	two.sided	0.844218	484.21	83.4129	1.17439	transcriptional repressor
Tn11304:TnMar	OG1RF_11304	fur family transcriptional regulator	Mn	Supplemented	E. faecalis OG1RF	Welch Two Sample t-test	two.sided	0.87102	4.74321	0.359712	0.939871	transcriptional repressor
Tn11304:TnMar	OG1RF_11304	fur family transcriptional regulator	Mg	Supplemented	E. faecalis OG1RF	Welch Two Sample t-test	two.sided	0.980795	178.505	13.1803	0.994216	transcriptional repressor
Tn11304:TnMar	OG1RF_11304	fur family transcriptional regulator	Cu	Supplemented	E. faecalis OG1RF	Welch Two Sample t-test	two.sided	0.988857	2.99709	0.105969	0.997232	transcriptional repressor
Tn11353:TnMar	OG1RF_11353	iron (Fe) ABC superfamily ATP binding cassette transporter, membrane protein	Fe	Supplemented	E. faecalis OG1RF	Welch Two Sample t-test	two.sided	0.745162	571.764	117.606	0.754072	corrinoid ABC transporter permease
Tn11353:TnMar	OG1RF_11353	iron (Fe) ABC superfamily ATP binding cassette transporter, membrane protein	K	Supplemented	E. faecalis OG1RF	Welch Two Sample t-test	two.sided	0.811261	670.214	271.25	1.56208	corrinoid ABC transporter permease
Tn11353:TnMar	OG1RF_11353	iron (Fe) ABC superfamily ATP binding cassette transporter, membrane protein	Mg	Supplemented	E. faecalis OG1RF	Welch Two Sample t-test	two.sided	0.815201	0.012344	0.00639945	1.75999	corrinoid ABC transporter permease
Tn11353:TnMar	OG1RF_11353	iron (Fe) ABC superfamily ATP binding cassette transporter, membrane protein	Co	Supplemented	E. faecalis OG1RF	Welch Two Sample t-test	two.sided	0.815201	108.906	59.3841	0.546461	corrinoid ABC transporter permease
Tn11353:TnMar	OG1RF_11353	iron (Fe) ABC superfamily ATP binding cassette transporter, membrane protein	Mn	Supplemented	E. faecalis OG1RF	Welch Two Sample t-test	two.sided	0.815201	3.59384	1.74113	0.658135	corrinoid ABC transporter permease
Tn11353:TnMar	OG1RF_11353	iron (Fe) ABC superfamily ATP binding cassette transporter, membrane protein	Al	Supplemented	E. faecalis OG1RF	Welch Two Sample t-test	two.sided	0.844218	2347.47	1432.26	1.69954	corrinoid ABC transporter permease
Tn11353:TnMar	OG1RF_11353	iron (Fe) ABC superfamily ATP binding cassette transporter, membrane protein	Cu	Supplemented	E. faecalis OG1RF	Welch Two Sample t-test	two.sided	0.988857	3.09632	0.887545	1.00326	corrinoid ABC transporter permease
Tn11354:TnMar	OG1RF_11354	iron (Fe) ABC superfamily ATP binding cassette transporter, binding protein	Fe	Supplemented	E. faecalis OG1RF	Welch Two Sample t-test	two.sided	0.510699	538.796	80.3473	0.715835	unknown
Tn11354:TnMar	OG1RF_11354	iron (Fe) ABC superfamily ATP binding cassette transporter, binding protein	Co	Supplemented	E. faecalis OG1RF	Welch Two Sample t-test	two.sided	0.815201	0.00811722	0.00214698	1.28347	unknown
Tn11354:TnMar	OG1RF_11354	iron (Fe) ABC superfamily ATP binding cassette transporter, binding protein	Cu	Supplemented	E. faecalis OG1RF	Welch Two Sample t-test	two.sided	0.844218	2.7047	0.583119	0.886195	unknown
Tn11354:TnMar	OG1RF_11354	iron (Fe) ABC superfamily ATP binding cassette transporter, binding protein	Mg	Supplemented	E. faecalis OG1RF	Welch Two Sample t-test	two.sided	0.844218	158.507	34.2583	0.86932	unknown
Tn11354:TnMar	OG1RF_11354	iron (Fe) ABC superfamily ATP binding cassette transporter, binding protein	K	Supplemented	E. faecalis OG1RF	Welch Two Sample t-test	two.sided	0.897303	453.31	103.056	1.09004	unknown
Tn11354:TnMar	OG1RF_11354	iron (Fe) ABC superfamily ATP binding cassette transporter, binding protein	Al	Supplemented	E. faecalis OG1RF	Welch Two Sample t-test	two.sided	0.963288	1178.85	500.434	0.960492	unknown
Tn11354:TnMar	OG1RF_11354	iron (Fe) ABC superfamily ATP binding cassette transporter, binding protein	Mn	Supplemented	E. faecalis OG1RF	Welch Two Sample t-test	two.sided	0.970611	5.05856	1.11756	0.986296	unknown
Tn11567:TnMar	OG1RF_11567	NRAMP family Mn2+/Fe2+ transporter	Fe	Supplemented	E. faecalis OG1RF	Welch Two Sample t-test	two.sided	0.551861	519.509	96.5228	0.686904	manganese/iron transporter
Tn11567:TnMar	OG1RF_11567	NRAMP family Mn2+/Fe2+ transporter	Cu	Supplemented	E. faecalis OG1RF	Welch Two Sample t-test	two.sided	0.745162	2.41608	0.332879	0.799214	manganese/iron transporter
Tn11567:TnMar	OG1RF_11567	NRAMP family Mn2+/Fe2+ transporter	Mn	Supplemented	E. faecalis OG1RF	Welch Two Sample t-test	two.sided	0.844218	5.67703	0.49885	1.12416	manganese/iron transporter
Tn11567:TnMar	OG1RF_11567	NRAMP family Mn2+/Fe2+ transporter	Zn	Supplemented	E. faecalis OG1RF	Welch Two Sample t-test	two.sided	0.844218	0.671221	0.0822005	1.2921	manganese/iron transporter
Tn11567:TnMar	OG1RF_11567	NRAMP family Mn2+/Fe2+ transporter	Co	Supplemented	E. faecalis OG1RF	Welch Two Sample t-test	two.sided	0.88512	0.00557254	0.00319892	0.764041	manganese/iron transporter
Tn11567:TnMar	OG1RF_11567	NRAMP family Mn2+/Fe2+ transporter	K	Supplemented	E. faecalis OG1RF	Welch Two Sample t-test	two.sided	0.88512	442.514	63.6992	1.0776	manganese/iron transporter
Tn11567:TnMar	OG1RF_11567	NRAMP family Mn2+/Fe2+ transporter	Al	Supplemented	E. faecalis OG1RF	Welch Two Sample t-test	two.sided	0.897303	1059.95	445.301	0.871492	manganese/iron transporter
Tn11567:TnMar	OG1RF_11567	NRAMP family Mn2+/Fe2+ transporter	Mg	Supplemented	E. faecalis OG1RF	Welch Two Sample t-test	two.sided	0.906455	185.578	22.0564	1.03039	manganese/iron transporter
Tn11678:TnMar	OG1RF_11678	ABC superfamily ATP binding cassette transporter, membrane protein	Fe	Supplemented	E. faecalis OG1RF	Welch Two Sample t-test	two.sided	0.677399	613.298	86.488	0.81595	unknown
Tn11678:TnMar	OG1RF_11678	ABC superfamily ATP binding cassette transporter, membrane protein	Cu	Supplemented	E. faecalis OG1RF	Welch Two Sample t-test	two.sided	0.83413	2.67035	0.148634	0.887985	unknown
Tn11678:TnMar	OG1RF_11678	ABC superfamily ATP binding cassette transporter, membrane protein	Al	Supplemented	E. faecalis OG1RF	Welch Two Sample t-test	two.sided	0.844218	930.783	146.198	0.807949	unknown
Tn11678:TnMar	OG1RF_11678	ABC superfamily ATP binding cassette transporter, membrane protein	Mg	Supplemented	E. faecalis OG1RF	Welch Two Sample t-test	two.sided	0.844218	161.791	16.0836	0.899822	unknown
Tn11678:TnMar	OG1RF_11678	ABC superfamily ATP binding cassette transporter, membrane protein	Zn	Supplemented	E. faecalis OG1RF	Welch Two Sample t-test	two.sided	0.844218	0.715909	0.186508	1.35087	unknown
Tn11678:TnMar	OG1RF_11678	ABC superfamily ATP binding cassette transporter, membrane protein	Co	Supplemented	E. faecalis OG1RF	Welch Two Sample t-test	two.sided	0.87102	0.00846308	0.00379923	1.25728	unknown
Tn11678:TnMar	OG1RF_11678	ABC superfamily ATP binding cassette transporter, membrane protein	K	Supplemented	E. faecalis OG1RF	Welch Two Sample t-test	two.sided	0.897303	393.567	17.1815	0.964135	unknown
Tn11678:TnMar	OG1RF_11678	ABC superfamily ATP binding cassette transporter, membrane protein	Mn	Supplemented	E. faecalis OG1RF	Welch Two Sample t-test	two.sided	0.975517	5.07675	0.282855	1.00689	unknown
Tn11917:TnMar	OG1RF_11917	metal ion ABC superfamily ATP binding cassette transporter, membrane protein	Fe	Supplemented	E. faecalis OG1RF	Welch Two Sample t-test	two.sided	0.431365	484.28	7.60735	0.648345	ABC transporter permease
Tn11917:TnMar	OG1RF_11917	metal ion ABC superfamily ATP binding cassette transporter, membrane protein	Co	Supplemented	E. faecalis OG1RF	Welch Two Sample t-test	two.sided	0.551861	0.0155901	0.00784715	2.33983	ABC transporter permease
Tn11917:TnMar	OG1RF_11917	metal ion ABC superfamily ATP binding cassette transporter, membrane protein	Mg	Supplemented	E. faecalis OG1RF	Welch Two Sample t-test	two.sided	0.815201	2314.37	1452.58	1.79766	ABC transporter permease
Tn11917:TnMar	OG1RF_11917	metal ion ABC superfamily ATP binding cassette transporter, membrane protein	Al	Supplemented	E. faecalis OG1RF	Welch Two Sample t-test	two.sided	0.815201	2.45937	0.613649	0.802624	ABC transporter permease
Tn11917:TnMar	OG1RF_11917	metal ion ABC superfamily ATP binding cassette transporter, membrane protein	Cu	Supplemented	E. faecalis OG1RF	Welch Two Sample t-test	two.sided	0.815201	149.32	3.30585	0.833004	ABC transporter permease
Tn11917:TnMar	OG1RF_11917	metal ion ABC superfamily ATP binding cassette transporter, membrane protein	Mn	Supplemented	E. faecalis OG1RF	Welch Two Sample t-test	two.sided	0.844218	4.66387	0.19388	0.925402	ABC transporter permease
Tn11917:TnMar	OG1RF_11917	metal ion ABC superfamily ATP binding cassette transporter, membrane protein	Zn	Supplemented	E. faecalis OG1RF	Welch Two Sample t-test	two.sided	0.844218	1.01216	0.782692	1.62236	ABC transporter permease
Tn11917:TnMar	OG1RF_11917	metal ion ABC superfamily ATP binding cassette transporter, membrane protein	K	Supplemented	E. faecalis OG1RF	Welch Two Sample t-test	two.sided	0.897303	389.818	39.4639	0.952179	ABC transporter permease
Tn12353:TnMar	OG1RF_12353	ferric (Fe+3) ABC superfamily ATP binding cassette transporter, membrane protein	Co	Supplemented	E. faecalis OG1RF	Welch Two Sample t-test	two.sided	0.409677	0.011622	0.000923644	1.87825	iron ABC transporter permease
Tn12353:TnMar	OG1RF_12353	ferric (Fe+3) ABC superfamily ATP binding cassette transporter, membrane protein	Zn	Supplemented	E. faecalis OG1RF	Welch Two Sample t-test	two.sided	0.769426	0.962665	0.309807	1.79497	iron ABC transporter permease
Tn12353:TnMar	OG1RF_12353	ferric (Fe+3) ABC superfamily ATP binding cassette transporter, membrane protein	K	Supplemented	E. faecalis OG1RF	Welch Two Sample t-test	two.sided	0.844218	450.347	18.6065	1.10331	iron ABC transporter permease
Tn12353:TnMar	OG1RF_12353	ferric (Fe+3) ABC superfamily ATP binding cassette transporter, membrane protein	Fe	Supplemented	E. faecalis OG1RF	Welch Two Sample t-test	two.sided	0.87102	690.235	149.771	0.91064	iron ABC transporter permease
Tn12353:TnMar	OG1RF_12353	ferric (Fe+3) ABC superfamily ATP binding cassette transporter, membrane protein	Al	Supplemented	E. faecalis OG1RF	Welch Two Sample t-test	two.sided	0.897303	1067.1	398.76	0.883136	iron ABC transporter permease
Tn12353:TnMar	OG1RF_12353	ferric (Fe+3) ABC superfamily ATP binding cassette transporter, membrane protein	Cu	Supplemented	E. faecalis OG1RF	Welch Two Sample t-test	two.sided	0.897303	2.86475	0.487985	0.944897	iron ABC transporter permease
Tn12353:TnMar	OG1RF_12353	ferric (Fe+3) ABC superfamily ATP binding cassette transporter, membrane protein	Mn	Supplemented	E. faecalis OG1RF	Welch Two Sample t-test	two.sided	0.897303	5.28074	0.517741	1.04515	iron ABC transporter permease
Tn12353:TnMar	OG1RF_12353	ferric (Fe+3) ABC superfamily ATP binding cassette transporter, membrane protein	Mg	Supplemented	E. faecalis OG1RF	Welch Two Sample t-test	two.sided	0.920703	184.96	25.4981	1.02574	iron ABC transporter permease
Tn12465:TnMar	OG1RF_12465	metal ion ABC superfamily ATP binding cassette transporter, membrane protein	Co	Supplemented	E. faecalis OG1RF	Welch Two Sample t-test	two.sided	0.551861	0.00301171	0.00122775	0.459875	ABC transporter permease
Tn12465:TnMar	OG1RF_12465	metal ion ABC superfamily ATP binding cassette transporter, membrane protein	Zn	Supplemented	E. faecalis OG1RF	Welch Two Sample t-test	two.sided	0.626484	1.04709	0.149369	2.01297	ABC transporter permease
Tn12465:TnMar	OG1RF_12465	metal ion ABC superfamily ATP binding cassette transporter, membrane protein	Al	Supplemented	E. faecalis OG1RF	Welch Two Sample t-test	two.sided	0.769426	728.37	157.619	0.626852	ABC transporter permease
Tn12465:TnMar	OG1RF_12465	metal ion ABC superfamily ATP binding cassette transporter, membrane protein	K	Supplemented	E. faecalis OG1RF	Welch Two Sample t-test	two.sided	0.815201	483.895	49.1023	1.18222	ABC transporter permease
Tn12465:TnMar	OG1RF_12465	metal ion ABC superfamily ATP binding cassette transporter, membrane protein	Mn	Supplemented	E. faecalis OG1RF	Welch Two Sample t-test	two.sided	0.858827	5.48385	0.567846	1.08474	ABC transporter permease
Tn12465:TnMar	OG1RF_12465	metal ion ABC superfamily ATP binding cassette transporter, membrane protein	Mg	Supplemented	E. faecalis OG1RF	Welch Two Sample t-test	two.sided	0.88512	191.934	22.1273	1.06595	ABC transporter permease
Tn12465:TnMar	OG1RF_12465	metal ion ABC superfamily ATP binding cassette transporter, membrane protein	Cu	Supplemented	E. faecalis OG1RF	Welch Two Sample t-test	two.sided	0.897303	3.1505	0.524679	1.03943	ABC transporter permease
Tn12465:TnMar	OG1RF_12465	metal ion ABC superfamily ATP binding cassette transporter, membrane protein	Fe	Supplemented	E. faecalis OG1RF	Welch Two Sample t-test	two.sided	0.897303	707.611	159.041	0.932516	ABC transporter permease
