# Supplementary material for: Extracellular Electron Transfer Powers Enterococcus faecalis Biofilm Metabolism
Source: mBio. 2018 Apr 10;9(2):e00626-17. doi: 10.1128/mBio.00626-17 (PMC5893876; doi:10.1128/mBio.00626-17)
Supplement: TABLE S3 [file mbo002183826st3.xlsx]

## Sheet: Sheet1
Table S3: Metallome comparison of E. faecalis mutants versus wild type in iron depleted media
Genotype	Gene Locus	Gene Annotation	Metal	NutrientCondition	ControlGroup	method	alternative	FDR	mean.Conc.ppb	sd.Conc.ppb	FoldChange (vs E.faecalis OG1RF)	Gene Predicted Function
srtA	OG1RF_12327	Sortase A	Al	Deplete	E. faecalis OG1RF	Welch Two Sample t-test	two.sided	0.383908	44.263	18.0088	0.448781	Anchoring secreted adhesins to cell wall
srtA	OG1RF_12327	Sortase A	Mn	Deplete	E. faecalis OG1RF	Welch Two Sample t-test	two.sided	0.410717	0.719812	0.164006	0.68617	Anchoring secreted adhesins to cell wall
srtA	OG1RF_12327	Sortase A	K	Deplete	E. faecalis OG1RF	Welch Two Sample t-test	two.sided	0.501923	581.624	138.258	0.717281	Anchoring secreted adhesins to cell wall
srtA	OG1RF_12327	Sortase A	Mg	Deplete	E. faecalis OG1RF	Welch Two Sample t-test	two.sided	0.575654	99.7659	21.4848	0.786824	Anchoring secreted adhesins to cell wall
srtA	OG1RF_12327	Sortase A	Zn	Deplete	E. faecalis OG1RF	Welch Two Sample t-test	two.sided	0.900444	0.453126	0.207461	1.32107	Anchoring secreted adhesins to cell wall
srtAC	OG1RF_10872 and OG1RF_12327	Sortase C and A	Zn	Deplete	E. faecalis OG1RF	Welch Two Sample t-test	two.sided	0.601281	0.761787	0.361011	2.15708
srtAC	OG1RF_10872 and OG1RF_12327	Sortase C and A	K	Deplete	E. faecalis OG1RF	Welch Two Sample t-test	two.sided	0.91115	749.877	247.557	0.911329
srtAC	OG1RF_10872 and OG1RF_12327	Sortase C and A	Mg	Deplete	E. faecalis OG1RF	Welch Two Sample t-test	two.sided	0.91115	118.893	38.3712	0.921482
srtAC	OG1RF_10872 and OG1RF_12327	Sortase C and A	Al	Deplete	E. faecalis OG1RF	Welch Two Sample t-test	two.sided	0.919538	104.87	42.3837	1.06162
srtAC	OG1RF_10872 and OG1RF_12327	Sortase C and A	Mn	Deplete	E. faecalis OG1RF	Welch Two Sample t-test	two.sided	0.919538	1.01349	0.316766	0.953334
srtC	OG1RF_10872	Sortase C	Cu	Deplete	E. faecalis OG1RF	Welch Two Sample t-test	two.sided	0.376355	0.0478428	0.0311135	0.170176	Pilus polymerization
srtC	OG1RF_10872	Sortase C	Mn	Deplete	E. faecalis OG1RF	Welch Two Sample t-test	two.sided	0.376355	1.48381	0.211045	1.42946	Pilus polymerization
srtC	OG1RF_10872	Sortase C	Zn	Deplete	E. faecalis OG1RF	Welch Two Sample t-test	two.sided	0.501923	0.970367	0.156908	3.01518	Pilus polymerization
srtC	OG1RF_10872	Sortase C	Mg	Deplete	E. faecalis OG1RF	Welch Two Sample t-test	two.sided	0.601281	157.051	33.4703	1.23736	Pilus polymerization
srtC	OG1RF_10872	Sortase C	K	Deplete	E. faecalis OG1RF	Welch Two Sample t-test	two.sided	0.607265	1020.69	254.931	1.25422	Pilus polymerization
srtC	OG1RF_10872	Sortase C	Al	Deplete	E. faecalis OG1RF	Welch Two Sample t-test	two.sided	0.900444	84.0285	37.9564	0.846545	Pilus polymerization
Tn10051:TnMar	OG1RF_10051	metal ABC superfamily ATP binding cassette transporter, binding protein	Al	Deplete	E. faecalis OG1RF	Welch Two Sample t-test	two.sided	0.360665	33.9538	11.9605	0.349441	transport of Zn2+
Tn10051:TnMar	OG1RF_10051	metal ABC superfamily ATP binding cassette transporter, binding protein	Zn	Deplete	E. faecalis OG1RF	Welch Two Sample t-test	two.sided	0.598512	0.728992	0.191898	2.22721	transport of Zn2+
Tn10051:TnMar	OG1RF_10051	metal ABC superfamily ATP binding cassette transporter, binding protein	Mn	Deplete	E. faecalis OG1RF	Welch Two Sample t-test	two.sided	0.840615	1.24878	0.379104	1.1702	transport of Zn2+
Tn10051:TnMar	OG1RF_10051	metal ABC superfamily ATP binding cassette transporter, binding protein	Cu	Deplete	E. faecalis OG1RF	Welch Two Sample t-test	two.sided	0.889707	0.244564	0.262038	0.683225	transport of Zn2+
Tn10051:TnMar	OG1RF_10051	metal ABC superfamily ATP binding cassette transporter, binding protein	K	Deplete	E. faecalis OG1RF	Welch Two Sample t-test	two.sided	0.900444	958.585	359.216	1.14386	transport of Zn2+
Tn10051:TnMar	OG1RF_10051	metal ABC superfamily ATP binding cassette transporter, binding protein	Mg	Deplete	E. faecalis OG1RF	Welch Two Sample t-test	two.sided	0.982266	129.658	38.1508	1.00684	transport of Zn2+
Tn10138:TnMar	OG1RF_10138	iron (Fe3+) ABC superfamily ATP binding cassette transporter, membrane protein	Cu	Deplete	E. faecalis OG1RF	Welch Two Sample t-test	two.sided	0.383908	0.393708	0.0239807	1.6211	transport of ferrichrome
Tn10138:TnMar	OG1RF_10138	iron (Fe3+) ABC superfamily ATP binding cassette transporter, membrane protein	Zn	Deplete	E. faecalis OG1RF	Welch Two Sample t-test	two.sided	0.553091	0.863327	0.333432	2.57668	transport of ferrichrome
Tn10138:TnMar	OG1RF_10138	iron (Fe3+) ABC superfamily ATP binding cassette transporter, membrane protein	K	Deplete	E. faecalis OG1RF	Welch Two Sample t-test	two.sided	0.598512	1021.91	220.804	1.26418	transport of ferrichrome
Tn10138:TnMar	OG1RF_10138	iron (Fe3+) ABC superfamily ATP binding cassette transporter, membrane protein	Mg	Deplete	E. faecalis OG1RF	Welch Two Sample t-test	two.sided	0.598512	154.358	28.8615	1.22163	transport of ferrichrome
Tn10138:TnMar	OG1RF_10138	iron (Fe3+) ABC superfamily ATP binding cassette transporter, membrane protein	Mn	Deplete	E. faecalis OG1RF	Welch Two Sample t-test	two.sided	0.601281	1.27428	0.262647	1.21814	transport of ferrichrome
Tn10138:TnMar	OG1RF_10138	iron (Fe3+) ABC superfamily ATP binding cassette transporter, membrane protein	Al	Deplete	E. faecalis OG1RF	Welch Two Sample t-test	two.sided	0.846309	79.0416	39.8705	0.756197	transport of ferrichrome
Tn10191:TnMar	OG1RF_10191	amino acid ABC superfamily ATP binding cassette transporter, membrane protein	Al	Deplete	E. faecalis OG1RF	Welch Two Sample t-test	two.sided	0.819503	77.6151	29.0769	0.792526	transport of L-glutamine
Tn10191:TnMar	OG1RF_10191	amino acid ABC superfamily ATP binding cassette transporter, membrane protein	K	Deplete	E. faecalis OG1RF	Welch Two Sample t-test	two.sided	0.848691	896.57	201.545	1.10815	transport of L-glutamine
Tn10191:TnMar	OG1RF_10191	amino acid ABC superfamily ATP binding cassette transporter, membrane protein	Mn	Deplete	E. faecalis OG1RF	Welch Two Sample t-test	two.sided	0.890501	1.14523	0.266136	1.09142	transport of L-glutamine
Tn10191:TnMar	OG1RF_10191	amino acid ABC superfamily ATP binding cassette transporter, membrane protein	Cu	Deplete	E. faecalis OG1RF	Welch Two Sample t-test	two.sided	0.91115	0.310233	0.171441	1.14265	transport of L-glutamine
Tn10191:TnMar	OG1RF_10191	amino acid ABC superfamily ATP binding cassette transporter, membrane protein	Zn	Deplete	E. faecalis OG1RF	Welch Two Sample t-test	two.sided	0.917592	0.524177	0.490121	1.23805	transport of L-glutamine
Tn10191:TnMar	OG1RF_10191	amino acid ABC superfamily ATP binding cassette transporter, membrane protein	Mg	Deplete	E. faecalis OG1RF	Welch Two Sample t-test	two.sided	0.979294	126.467	32.9126	0.991303	transport of L-glutamine
Tn10301:TnMar	OG1RF_10301	efflux transporter	Mg	Deplete	E. faecalis OG1RF	Welch Two Sample t-test	two.sided	0.501923	99.432	16.6891	0.789082	unknown
Tn10301:TnMar	OG1RF_10301	efflux transporter	K	Deplete	E. faecalis OG1RF	Welch Two Sample t-test	two.sided	0.553091	645.462	108.185	0.803827	unknown
Tn10301:TnMar	OG1RF_10301	efflux transporter	Mn	Deplete	E. faecalis OG1RF	Welch Two Sample t-test	two.sided	0.601281	0.877141	0.140814	0.84341	unknown
Tn10301:TnMar	OG1RF_10301	efflux transporter	Zn	Deplete	E. faecalis OG1RF	Welch Two Sample t-test	two.sided	0.889707	0.472589	0.196107	1.37706	unknown
Tn10301:TnMar	OG1RF_10301	efflux transporter	Al	Deplete	E. faecalis OG1RF	Welch Two Sample t-test	two.sided	0.91115	99.799	76.3404	0.800721	unknown
Tn10317:TnMar	OG1RF_10317	TRAP-T family tripartite ATP-independent periplasmic transporter, membrane protein	Mg	Deplete	E. faecalis OG1RF	Welch Two Sample t-test	two.sided	0.376355	89.7953	3.72059	0.718651	substrate-binding protein (SBP)-dependent secondary transporters
Tn10317:TnMar	OG1RF_10317	TRAP-T family tripartite ATP-independent periplasmic transporter, membrane protein	Mn	Deplete	E. faecalis OG1RF	Welch Two Sample t-test	two.sided	0.376355	0.71613	0.0389645	0.693721	substrate-binding protein (SBP)-dependent secondary transporters
Tn10317:TnMar	OG1RF_10317	TRAP-T family tripartite ATP-independent periplasmic transporter, membrane protein	K	Deplete	E. faecalis OG1RF	Welch Two Sample t-test	two.sided	0.383908	557.52	16.4362	0.700424	substrate-binding protein (SBP)-dependent secondary transporters
Tn10317:TnMar	OG1RF_10317	TRAP-T family tripartite ATP-independent periplasmic transporter, membrane protein	Cu	Deplete	E. faecalis OG1RF	Welch Two Sample t-test	two.sided	0.730128	0.195368	0.0940825	0.751096	substrate-binding protein (SBP)-dependent secondary transporters
Tn10317:TnMar	OG1RF_10317	TRAP-T family tripartite ATP-independent periplasmic transporter, membrane protein	Zn	Deplete	E. faecalis OG1RF	Welch Two Sample t-test	two.sided	0.846309	0.240942	0.117237	0.686807	substrate-binding protein (SBP)-dependent secondary transporters
Tn10317:TnMar	OG1RF_10317	TRAP-T family tripartite ATP-independent periplasmic transporter, membrane protein	Al	Deplete	E. faecalis OG1RF	Welch Two Sample t-test	two.sided	0.91115	120.906	145.211	0.771583	substrate-binding protein (SBP)-dependent secondary transporters
Tn10360:TnMar	OG1RF_10360	FeoB family ferrous iron (Fe2+) uptake protein	Al	Deplete	E. faecalis OG1RF	Welch Two Sample t-test	two.sided	0.601281	60.4926	42.9867	0.555581	ferrous iron transport
Tn10360:TnMar	OG1RF_10360	FeoB family ferrous iron (Fe2+) uptake protein	Mg	Deplete	E. faecalis OG1RF	Welch Two Sample t-test	two.sided	0.601281	103.993	22.8663	0.820263	ferrous iron transport
Tn10360:TnMar	OG1RF_10360	FeoB family ferrous iron (Fe2+) uptake protein	Mn	Deplete	E. faecalis OG1RF	Welch Two Sample t-test	two.sided	0.610046	0.886539	0.169505	0.849612	ferrous iron transport
Tn10360:TnMar	OG1RF_10360	FeoB family ferrous iron (Fe2+) uptake protein	K	Deplete	E. faecalis OG1RF	Welch Two Sample t-test	two.sided	0.642027	672.121	169.165	0.828173	ferrous iron transport
Tn10360:TnMar	OG1RF_10360	FeoB family ferrous iron (Fe2+) uptake protein	Cu	Deplete	E. faecalis OG1RF	Welch Two Sample t-test	two.sided	0.91115	0.316745	0.206387	1.14692	ferrous iron transport
Tn10391:TnMar	OG1RF_10391	MATE efflux family protein	K	Deplete	E. faecalis OG1RF	Welch Two Sample t-test	two.sided	0.360665	81.8064	6.30713	0.653831	multidrug efflux
Tn10391:TnMar	OG1RF_10391	MATE efflux family protein	Mg	Deplete	E. faecalis OG1RF	Welch Two Sample t-test	two.sided	0.376355	546.576	33.0466	0.686027	multidrug efflux
Tn10391:TnMar	OG1RF_10391	MATE efflux family protein	Mn	Deplete	E. faecalis OG1RF	Welch Two Sample t-test	two.sided	0.376355	0.714148	0.0557509	0.6911	multidrug efflux
Tn10391:TnMar	OG1RF_10391	MATE efflux family protein	Zn	Deplete	E. faecalis OG1RF	Welch Two Sample t-test	two.sided	0.764992	3.76939	5.89155	3.20977	multidrug efflux
Tn10391:TnMar	OG1RF_10391	MATE efflux family protein	Al	Deplete	E. faecalis OG1RF	Welch Two Sample t-test	two.sided	0.846309	79.329	34.4055	0.782837	multidrug efflux
Tn10838:TnMar	OG1RF_10838	NRAMP family Mn2+/Fe2+ transporter	Mn	Deplete	E. faecalis OG1RF	Welch Two Sample t-test	two.sided	0.383908	0.790377	0.0806042	0.763692	Mn2+/Fe2+ transporter
Tn10838:TnMar	OG1RF_10838	NRAMP family Mn2+/Fe2+ transporter	K	Deplete	E. faecalis OG1RF	Welch Two Sample t-test	two.sided	0.495701	1024.98	95.8184	1.28418	Mn2+/Fe2+ transporter
Tn10838:TnMar	OG1RF_10838	NRAMP family Mn2+/Fe2+ transporter	Zn	Deplete	E. faecalis OG1RF	Welch Two Sample t-test	two.sided	0.501923	1.04594	0.484617	2.97806	Mn2+/Fe2+ transporter
Tn10838:TnMar	OG1RF_10838	NRAMP family Mn2+/Fe2+ transporter	Al	Deplete	E. faecalis OG1RF	Welch Two Sample t-test	two.sided	0.583826	64.1477	14.6412	0.674895	Mn2+/Fe2+ transporter
Tn10838:TnMar	OG1RF_10838	NRAMP family Mn2+/Fe2+ transporter	Mg	Deplete	E. faecalis OG1RF	Welch Two Sample t-test	two.sided	0.91115	119.961	12.2117	0.957174	Mn2+/Fe2+ transporter
Tn11245:TnMar	OG1RF_11245	ferric uptake regulation protein	K	Deplete	E. faecalis OG1RF	Welch Two Sample t-test	two.sided	0.410717	586.609	89.9996	0.731262	transcriptional repressor
Tn11245:TnMar	OG1RF_11245	ferric uptake regulation protein	Mg	Deplete	E. faecalis OG1RF	Welch Two Sample t-test	two.sided	0.52246	99.3214	17.9739	0.786551	transcriptional repressor
Tn11245:TnMar	OG1RF_11245	ferric uptake regulation protein	Al	Deplete	E. faecalis OG1RF	Welch Two Sample t-test	two.sided	0.553091	61.4789	19.1206	0.639282	transcriptional repressor
Tn11245:TnMar	OG1RF_11245	ferric uptake regulation protein	Mn	Deplete	E. faecalis OG1RF	Welch Two Sample t-test	two.sided	0.607265	0.894351	0.142188	0.859961	transcriptional repressor
Tn11245:TnMar	OG1RF_11245	ferric uptake regulation protein	Cu	Deplete	E. faecalis OG1RF	Welch Two Sample t-test	two.sided	0.919538	0.239552	0.0862424	0.936731	transcriptional repressor
Tn11245:TnMar	OG1RF_11245	ferric uptake regulation protein	Zn	Deplete	E. faecalis OG1RF	Welch Two Sample t-test	two.sided	0.919538	0.386496	0.191983	1.11497	transcriptional repressor
Tn11304:TnMar	OG1RF_11304	fur family transcriptional regulator	Al	Deplete	E. faecalis OG1RF	Welch Two Sample t-test	two.sided	0.607265	60.8031	49.2949	0.529474	transcriptional repressor
Tn11304:TnMar	OG1RF_11304	fur family transcriptional regulator	Mg	Deplete	E. faecalis OG1RF	Welch Two Sample t-test	two.sided	0.910536	116.899	41.4126	0.900141	transcriptional repressor
Tn11304:TnMar	OG1RF_11304	fur family transcriptional regulator	K	Deplete	E. faecalis OG1RF	Welch Two Sample t-test	two.sided	0.91115	768.764	278.141	0.927452	transcriptional repressor
Tn11304:TnMar	OG1RF_11304	fur family transcriptional regulator	Mn	Deplete	E. faecalis OG1RF	Welch Two Sample t-test	two.sided	0.917592	1.00812	0.32833	0.94577	transcriptional repressor
Tn11304:TnMar	OG1RF_11304	fur family transcriptional regulator	Cu	Deplete	E. faecalis OG1RF	Welch Two Sample t-test	two.sided	0.919538	0.302197	0.202284	1.08603	transcriptional repressor
Tn11353:TnMar	OG1RF_11353	iron (Fe) ABC superfamily ATP binding cassette transporter, membrane protein	Al	Deplete	E. faecalis OG1RF	Welch Two Sample t-test	two.sided	0.351411	438.41	69.8116	0.546447	corrinoid ABC transporter permease
Tn11353:TnMar	OG1RF_11353	iron (Fe) ABC superfamily ATP binding cassette transporter, membrane protein	K	Deplete	E. faecalis OG1RF	Welch Two Sample t-test	two.sided	0.351411	0.617282	0.0511767	0.59718	corrinoid ABC transporter permease
Tn11353:TnMar	OG1RF_11353	iron (Fe) ABC superfamily ATP binding cassette transporter, membrane protein	Mn	Deplete	E. faecalis OG1RF	Welch Two Sample t-test	two.sided	0.360665	23.2598	0.789201	0.249198	corrinoid ABC transporter permease
Tn11353:TnMar	OG1RF_11353	iron (Fe) ABC superfamily ATP binding cassette transporter, membrane protein	Mg	Deplete	E. faecalis OG1RF	Welch Two Sample t-test	two.sided	0.497864	37.7839	38.804	0.213798	corrinoid ABC transporter permease
Tn11353:TnMar	OG1RF_11353	iron (Fe) ABC superfamily ATP binding cassette transporter, membrane protein	Cu	Deplete	E. faecalis OG1RF	Welch Two Sample t-test	two.sided	0.598512	0.118862	0.0779538	0.381611	corrinoid ABC transporter permease
Tn11354:TnMar	OG1RF_11354	iron (Fe) ABC superfamily ATP binding cassette transporter, binding protein	Al	Deplete	E. faecalis OG1RF	Welch Two Sample t-test	two.sided	0.376355	40.2159	13.7607	0.411494	unknown
Tn11354:TnMar	OG1RF_11354	iron (Fe) ABC superfamily ATP binding cassette transporter, binding protein	K	Deplete	E. faecalis OG1RF	Welch Two Sample t-test	two.sided	0.610046	660.285	170.9	0.812481	unknown
Tn11354:TnMar	OG1RF_11354	iron (Fe) ABC superfamily ATP binding cassette transporter, binding protein	Mn	Deplete	E. faecalis OG1RF	Welch Two Sample t-test	two.sided	0.642027	0.874608	0.216291	0.831931	unknown
Tn11354:TnMar	OG1RF_11354	iron (Fe) ABC superfamily ATP binding cassette transporter, binding protein	Mg	Deplete	E. faecalis OG1RF	Welch Two Sample t-test	two.sided	0.709355	107.045	29.0794	0.837619	unknown
Tn11354:TnMar	OG1RF_11354	iron (Fe) ABC superfamily ATP binding cassette transporter, binding protein	Zn	Deplete	E. faecalis OG1RF	Welch Two Sample t-test	two.sided	0.752094	0.222614	0.189153	0.546236	unknown
Tn11354:TnMar	OG1RF_11354	iron (Fe) ABC superfamily ATP binding cassette transporter, binding protein	Cu	Deplete	E. faecalis OG1RF	Welch Two Sample t-test	two.sided	0.91115	0.236089	0.125921	0.86366	unknown
Tn11567:TnMar	OG1RF_11567	NRAMP family Mn2+/Fe2+ transporter	Al	Deplete	E. faecalis OG1RF	Welch Two Sample t-test	two.sided	0.497864	54.2355	15.2879	0.563837	manganese/iron transporter
Tn11567:TnMar	OG1RF_11567	NRAMP family Mn2+/Fe2+ transporter	Zn	Deplete	E. faecalis OG1RF	Welch Two Sample t-test	two.sided	0.501923	0.947047	0.293968	2.86111	manganese/iron transporter
Tn11567:TnMar	OG1RF_11567	NRAMP family Mn2+/Fe2+ transporter	Mn	Deplete	E. faecalis OG1RF	Welch Two Sample t-test	two.sided	0.752094	1.32987	0.453983	1.23724	manganese/iron transporter
Tn11567:TnMar	OG1RF_11567	NRAMP family Mn2+/Fe2+ transporter	Mg	Deplete	E. faecalis OG1RF	Welch Two Sample t-test	two.sided	0.91115	145.498	64.7783	1.09692	manganese/iron transporter
Tn11567:TnMar	OG1RF_11567	NRAMP family Mn2+/Fe2+ transporter	K	Deplete	E. faecalis OG1RF	Welch Two Sample t-test	two.sided	0.919538	894.588	404.365	1.0568	manganese/iron transporter
Tn11678:TnMar	OG1RF_11678	ABC superfamily ATP binding cassette transporter, membrane protein	K	Deplete	E. faecalis OG1RF	Welch Two Sample t-test	two.sided	0.376355	543.408	100.778	0.675511	unknown
Tn11678:TnMar	OG1RF_11678	ABC superfamily ATP binding cassette transporter, membrane protein	Mg	Deplete	E. faecalis OG1RF	Welch Two Sample t-test	two.sided	0.400397	93.2557	14.7757	0.740685	unknown
Tn11678:TnMar	OG1RF_11678	ABC superfamily ATP binding cassette transporter, membrane protein	Al	Deplete	E. faecalis OG1RF	Welch Two Sample t-test	two.sided	0.501923	36.293	27.4779	0.302795	unknown
Tn11678:TnMar	OG1RF_11678	ABC superfamily ATP binding cassette transporter, membrane protein	Mn	Deplete	E. faecalis OG1RF	Welch Two Sample t-test	two.sided	0.607265	0.8727	0.172591	0.835502	unknown
Tn11678:TnMar	OG1RF_11678	ABC superfamily ATP binding cassette transporter, membrane protein	Zn	Deplete	E. faecalis OG1RF	Welch Two Sample t-test	two.sided	0.91115	0.555291	0.506246	1.34276	unknown
Tn11678:TnMar	OG1RF_11678	ABC superfamily ATP binding cassette transporter, membrane protein	Cu	Deplete	E. faecalis OG1RF	Welch Two Sample t-test	two.sided	0.961063	0.27615	0.189939	0.958272	unknown
Tn11917:TnMar	OG1RF_11917	metal ion ABC superfamily ATP binding cassette transporter, membrane protein	Al	Deplete	E. faecalis OG1RF	Welch Two Sample t-test	two.sided	0.351411	22.3217	8.58154	0.226572	ABC transporter permease
Tn11917:TnMar	OG1RF_11917	metal ion ABC superfamily ATP binding cassette transporter, membrane protein	Cu	Deplete	E. faecalis OG1RF	Welch Two Sample t-test	two.sided	0.360665	0.0714358	0.0314478	0.277486	ABC transporter permease
Tn11917:TnMar	OG1RF_11917	metal ion ABC superfamily ATP binding cassette transporter, membrane protein	Zn	Deplete	E. faecalis OG1RF	Welch Two Sample t-test	two.sided	0.601281	0.814264	0.486371	2.23602	ABC transporter permease
Tn11917:TnMar	OG1RF_11917	metal ion ABC superfamily ATP binding cassette transporter, membrane protein	Mn	Deplete	E. faecalis OG1RF	Welch Two Sample t-test	two.sided	0.846309	1.18966	0.30073	1.12932	ABC transporter permease
Tn11917:TnMar	OG1RF_11917	metal ion ABC superfamily ATP binding cassette transporter, membrane protein	K	Deplete	E. faecalis OG1RF	Welch Two Sample t-test	two.sided	0.917592	865.688	252.517	1.0567	ABC transporter permease
Tn11917:TnMar	OG1RF_11917	metal ion ABC superfamily ATP binding cassette transporter, membrane protein	Mg	Deplete	E. faecalis OG1RF	Welch Two Sample t-test	two.sided	0.919538	134.022	39.6218	1.04168	ABC transporter permease
Tn12353:TnMar	OG1RF_12353	ferric (Fe+3) ABC superfamily ATP binding cassette transporter, membrane protein	K	Deplete	E. faecalis OG1RF	Welch Two Sample t-test	two.sided	0.752094	682.53	235.706	0.82706	iron ABC transporter permease
Tn12353:TnMar	OG1RF_12353	ferric (Fe+3) ABC superfamily ATP binding cassette transporter, membrane protein	Mg	Deplete	E. faecalis OG1RF	Welch Two Sample t-test	two.sided	0.846309	112.022	40.1315	0.862661	iron ABC transporter permease
Tn12353:TnMar	OG1RF_12353	ferric (Fe+3) ABC superfamily ATP binding cassette transporter, membrane protein	Mn	Deplete	E. faecalis OG1RF	Welch Two Sample t-test	two.sided	0.846309	0.92926	0.330057	0.86711	iron ABC transporter permease
Tn12353:TnMar	OG1RF_12353	ferric (Fe+3) ABC superfamily ATP binding cassette transporter, membrane protein	Al	Deplete	E. faecalis OG1RF	Welch Two Sample t-test	two.sided	0.91115	120.539	68.1391	1.15188	iron ABC transporter permease
Tn12353:TnMar	OG1RF_12353	ferric (Fe+3) ABC superfamily ATP binding cassette transporter, membrane protein	Zn	Deplete	E. faecalis OG1RF	Welch Two Sample t-test	two.sided	0.91115	0.525345	0.423998	1.29998	iron ABC transporter permease
Tn12465:TnMar	OG1RF_12465	metal ion ABC superfamily ATP binding cassette transporter, membrane protein	Al	Deplete	E. faecalis OG1RF	Welch Two Sample t-test	two.sided	0.501923	43.7842	23.0109	0.413856	ABC transporter permease
Tn12465:TnMar	OG1RF_12465	metal ion ABC superfamily ATP binding cassette transporter, membrane protein	Zn	Deplete	E. faecalis OG1RF	Welch Two Sample t-test	two.sided	0.583826	0.905708	0.592371	2.49056	ABC transporter permease
Tn12465:TnMar	OG1RF_12465	metal ion ABC superfamily ATP binding cassette transporter, membrane protein	K	Deplete	E. faecalis OG1RF	Welch Two Sample t-test	two.sided	0.961063	803.018	234.392	0.980287	ABC transporter permease
Tn12465:TnMar	OG1RF_12465	metal ion ABC superfamily ATP binding cassette transporter, membrane protein	Mg	Deplete	E. faecalis OG1RF	Welch Two Sample t-test	two.sided	0.979294	130.47	40.7919	1.01006	ABC transporter permease
Tn12465:TnMar	OG1RF_12465	metal ion ABC superfamily ATP binding cassette transporter, membrane protein	Mn	Deplete	E. faecalis OG1RF	Welch Two Sample t-test	two.sided	0.996227	1.0624	0.308249	1.00098	ABC transporter permease
