# Supplementary material for: Extracellular Electron Transfer Powers Enterococcus faecalis Biofilm Metabolism
Source: mBio. 2018 Apr 10;9(2):e00626-17. doi: 10.1128/mBio.00626-17 (PMC5893876; doi:10.1128/mBio.00626-17)
Supplement: TABLE S4 [file mbo002183826st4.xlsx]

## Sheet: Sheet1
Table S4: E. faecalis mutants grown in iron deplete media where cell-associated iron was not detected
Genotype	Gene Locus	Gene Annotation	Metal	NutrientCondition	Gene Predicted Function
srtA	OG1RF_12327	Sortase A	Fe	Deplete	Anchoring secreted adhesins to cell wall
Tn10051:TnMar	OG1RF_10051	metal ABC superfamily ATP binding cassette transporter, binding protein	Fe	Deplete	transport of Zn2+
Tn10138:TnMar	OG1RF_10138	iron (Fe3+) ABC superfamily ATP binding cassette transporter, membrane protein	Fe	Deplete	transport of ferrichrome
Tn10191:TnMar	OG1RF_10191	amino acid ABC superfamily ATP binding cassette transporter, membrane protein	Fe	Deplete	transport of L-glutamine
Tn10301:TnMar	OG1RF_10301	efflux transporter	Fe	Deplete	unknown
Tn10317:TnMar	OG1RF_10317	TRAP-T family tripartite ATP-independent periplasmic transporter, membrane protein	Fe	Deplete	substrate-binding protein (SBP)-dependent secondary transporters
Tn10360:TnMar	OG1RF_10360	FeoB family ferrous iron (Fe2+) uptake protein	Fe	Deplete	ferrous iron transport
Tn10391:TnMar	OG1RF_10391	MATE efflux family protein	Fe	Deplete	multidrug efflux
Tn10838:TnMar	OG1RF_10838	NRAMP family Mn2+/Fe2+ transporter	Fe	Deplete	Mn2+/Fe2+ transporter
Tn11245:TnMar	OG1RF_11245	ferric uptake regulation protein	Fe	Deplete	transcriptional repressor
Tn11304:TnMar	OG1RF_11304	fur family transcriptional regulator	Fe	Deplete	transcriptional repressor
Tn11353:TnMar	OG1RF_11353	iron (Fe) ABC superfamily ATP binding cassette transporter, membrane protein	Fe	Deplete	corrinoid ABC transporter permease
Tn11354:TnMar	OG1RF_11354	iron (Fe) ABC superfamily ATP binding cassette transporter, binding protein	Fe	Deplete	unknown
Tn11678:TnMar	OG1RF_11678	ABC superfamily ATP binding cassette transporter, membrane protein	Fe	Deplete	unknown
Tn12465:TnMar	OG1RF_12465	metal ion ABC superfamily ATP binding cassette transporter, membrane protein	Fe	Deplete	ABC transporter permease
